# Supplementary material for: The Sulfated Laminarin Triggers a Stress Transcriptome before Priming the SA- and ROS-Dependent Defenses during Grapevine's Induced Resistance against Plasmopara viticola
Source: PLoS One. 2014 Feb 6;9(2):e88145. doi: 10.1371/journal.pone.0088145 (PMC3916396; doi:10.1371/journal.pone.0088145)
Supplement: Table S1 — List of grapevine modulated genes in response to PS3, Lam, SA and JA at 12 hpt. Large data set in xls file can be downloaded. (XLSX) [file pone.0088145.s004.xlsx]

## Sheet: Table S1
Table S1: List of grapevine modulated genes in response to PS3, laminarin, SA and JA at 12 hours post-treatment.
Differentially expressed transcripts (fold change ≥ 2 or ≤ 0.5 at least in one condition with P < 0.05, t-test, n=3 per group) in leaves from PS3- or Lam-treated plants versus leaves from Adj-treated control plants, or from SA- or JA-treated plants versus DMSO 0.1%-treated control plants. P values are indicated in the next associated excel sheets.
Probe		Gene		Relative fold change
Name	Sequence	NCBI Identifier	Predicted function	PS3/Adj	Lam/Adj	SA/ctrl	JA/ctrl
TC63535_385_S	ttggtacatgtattatagtacgtatgccaagctagcagct	XM_002266933	Carboxylesterase 6, lipase, HSR203J like	25.0047	9.71082	2.49198	1.4682
TC53749_63_S	tacaacagtctcaaccattggagctgttaacagaa	XM_002282200	Rubisco activase, P-loop NTPase	22.6394	20.0287	1.88111	1.23544
GSVIVT00000525001_728_S	gattgcaagcttggaagcaaacgttctacttcaatttcag	XM_002280447	Metal-nicotianamine/oligopeptide transporter, YSL1	13.1299	9.93188	2.13122	1.13573
TC58489_758_S	aggcatagacggaatgataagcgtgattgcccacg	XM_002264687	Phosphate-induced family protein, PHI1a	12.0646	16.5047	1.6846	1.0205
GSVIVT00024879001_150_S	acgccataacaaatctctactgcaacaacttcccg	XM_002262982	Salicylic acid/benzoate o-methyltransferase, SAMT1	10.3174	4.2651	16.8939	0.709655
TC53231_525_S	cgccagatctcttagaagattgaggacatcttgtgaga	XM_002283496	Heat shock cognate 70 kDa protein 2, HSC70-2	9.59153	7.19525	2.7556	1.12927
TC67304_453_S	agtgaactacgtcaaaggctatgggaaattcatct	XM_002263144	Dihydrolipoamide dehydrogenase	9.58058	17.1443	1.62673	1.1218
TC67020_56_S	aagcttcaatttcagtacgtatctggcatccatgg	XM_003634014	Resveratrol synthase, STS	7.31661	2.78693	1.19098	1.11663
TC61724_414_S	tatcaaggagtgttttgaaactggcacattgcacc	XM_002266169	Phosphoglycerate mutase	6.1128	6.02073	1.77459	1.42516
TC66489_181_S	ggaatactttgaaaaccgcatttatgtttccggctattc	XM_002279395	Transmembane 9 protein, TM9-4	5.82567	6.39561	1.11545	0.995631
TC68264_491_S	ggtgaaagattaggtcgcggcatagttactgatgc	XM_002283830	Cystathionine-gamma-synthase, succinylhomoserine-lyase	5.72858	5.01643	1.60241	0.965577
TC61961_809_S	atcaaggaagtgtcacaagagtggtccttagtcaacaagc	XM_003634988	Heat shock cognate 80-like, HSC80	5.42715	3.24456	1.59332	1.08277
TC52261_542_S	ctccaatgatgagtcctggtgccaaggtcttgatg	XM_002267690	Fructose-biphosphate aldolase Ia	5.36634	9.15564	1.22408	1.08914
TC62549_12_S	cccataccctgaaaatctcgctctcgtttcatcttc	XM_002262806	Glutathione S-transferase, homologue to AtGST6	5.29368	3.6664	2.4883	1.07381
TC68310_429_S	tgatatcgttgataaaacaaccggtcttctcaaccg	XM_002271664	Gibberellin-like receptor, GID1B-like	5.25368	2.22602	1.39886	2.0004
TC51946_34_S	ctctcggaactcagtcgcatattcatcgtcaccgat	XM_002285835	20S proteasome beta subunit C1, PBC1	5.18374	4.12255	1.40806	1.21372
TC66853_766_S	aagttccaaatggagccaaacacaggtgtaacttttgat	XM_002282071	ATPase (AAA+ superfamily), peptidase-M41, FtsH domains	4.96932	10.4559	1.26814	1.09706
TC64892_3714_S	agagccgagccagatactctcttcagggtgattcc	4025089 rps14	Chloroplast 30S ribosomal protein S14, rps14	4.78085	2.67661	0.696195	0.413348
TC71027_543_X	gcttcaaatctagttgcaggaaacaattttgaggaagcta	XM_002282316	Ubiquitin RAD23-3, RAD23 domain, similar to AT3g02540	4.76103	3.61752	1.71713	1.40701
TC61739_472_S	gccgaattgtcagaattatgagaaagagacttgtcaggaa	XM_002267427	Heat shock protein 83, HSP83 (HSP90)	4.70851	3.60121	1.40152	1.06791
TC51956_159_S	gaaattcgatgaggatgatgctccgcgtggctttc	XM_002285116	3-oxo-d4,5-steroid 5b-reductase, VEP1	4.26873	2.37822	1.66243	1.18382
GSVIVT00027767001_1299_S	gccagataataatggttcactctatggtgatttgaaacga	XM_002271189	Argonaute endonuclease, AGO1	4.1746	3.06821	1.49028	1.12283
TC53101_214_X	tctggtaaatggcatggagacccgaatgataaaggtatcc	XM_002282365	Calreticulin	4.17411	3.22816	2.21961	1.639
GSVIVT00013924001_1093_X	actaaatccatcgaacgggagatcaactctgtgaatg	XM_002268696	Phenylalanine ammonia-lyase, PAL	4.11579	2.73166	0.868822	1.01704
TC57078_627_S	tcaacatggaattatcctttgttgctatctattgacccag	XM_002273694	Aldehyde dehydrogenase 3	4.0658	3.71977	1.14408	2.05191
TC58980_557_X	ctagaaagtttgcctgacgcaatgagatcttctca	XM_002269379	beta-1,3-galactosyltransferase, Avr9 elicitor response protein	3.95142	2.17099	2.06673	1.15375
CD799103_359_S	gtataaccctaagggccacgatgttcacgtcatgg	XM_003631661	Transcription Factor GTE2-like	3.94985	3.70209	1.39811	1.15785
TC63023_115_S	tcggggttccatagactcttaagaatcattacaatgggac	XM_002276481	Hypersensitive-induced response protein, HRI1	3.90518	2.8281	1.69681	1.09332
GSVIVT00018977001_184_S	tttctcaggaaattgcatgctacatgggcctggag	XM_002265273	Ribose-phosphate pyrophosphokinase 1	3.8782	4.83752	1.60432	1.53938
TC68233_588_X	gttggcaagatatgcaatgatctgccaggagaatg	XM_002283345	Fructose-bisphosphate aldolase	3.83867	3.58725	3.01436	1.75041
TC53057_822_S	agtgcagttgatttctgtcacagtagaggtgtttatc	XM_002269153	CBL-interacting protein kinase 7, CIPK07	3.7868	3.01487	1.09909	1.53908
TC68169_621_X	tatggtggaatgttagccacatggatgagactcaa	XM_002263353	Pro-X carboxypeptidase-like	3.73686	4.21983	1.26695	1.15358
TC66967_398_X	ctaccgatgctaataagcgcgagattgcagctttc	XM_002275350	Class IV chitinase, PR-3, Chit4D	3.73091	1.00738	3.47197	3.19223
TC70227_169_S	aacaatattaagtgcataggttgtgatggaaggagtgaaa	XM_002269383	Leucine-rich repeat receptor-like protein kinase	3.71141	1.84367	2.92729	1.07824
TC61409_206_X	tcgctccggctagagtcgatagtattgtaatattgtcaat	XM_002262631	CBL-interacting protein kinase 3, CIPK03	3.64426	2.41087	1.33301	0.83686
TC59316_530_S	tatatggatgtgacccaaagattgcaagccaatga	XM_003635249	Acyl-CoA oxidase	3.632	3.52951	1.52414	1.54307
TC68838_32_S	ggcatgtgataaaagacattccaaatagtttgttgaagca	XM_002276879	RNA-binding protein, yth domain-containing protein	3.58627	2.39745	1.63439	1.71452
TC52127_634_S	gcttatgctattcatagctttgagcgtggtattgctg	XM_002265654	Acetoacetyl-CoA thiolase	3.55807	2.71186	1.6287	1.31241
TC58019_593_S	gatcagccagatcttgacttcagctgtggcggaag	XM_002267910	Fasciclin-like arabinogalactan protein	3.44916	4.47016	1.22946	1.60967
TC69190_348_S	ctttacattacggtgctgacagtcatcggctacaa	XM_002274519	Aquaporin, PIP 2-1	3.44773	7.64277	0.832469	3.02699
TC60372_1275_S	aatcgctttggtctagaaacttggaggagattgtggag	XM_002274895	Unknown protein, DUF 3475 and 668 domains	3.38308	1.8613	1.54781	1.34206
TC64191_220_S	agtgtaatgagaagcaagatgtactaggtgtaagaagcac	XM_002267936	TPX2 (targeting protein for Xklp2) protein family	3.32873	2.69119	1.29843	0.998245
TC54322_412_X	gacattttcataaagggatgccaagtaaatttcagcttgg	XM_002273879	Leucoanthocyanidin reductase 2	3.31873	0.852666	2.12233	2.04445
TC59868_772_S	agatctgaagaggaggactatccagatgggagtga	XM_002279605	Beta-adaptin-like protein C	3.24181	2.84048	2.09904	1.46649
TC52018_334_S	catgaagatcatgccggttcagaagcagactcggg	XM_002283731	Unknown protein	3.22235	3.43036	1.85224	1.56037
TC69589_138_X	aacatacccgtaaacgaagctcagtcccgtggaag	XM_003631610	glycine-rich RNA-binding protein GRP1A-like	3.22135	4.2649	1.41063	1.21674
TC52132_1037_S	actagtgcgacagggaagtgtggaattgctatgga	XM_002284937	Cysteine protease, CP1	3.21294	2.11914	1.52669	1.23585
TC52583_210_S	cagttcggagagggttcaggtctccatctgcaaag	XM_002264347	ATP-dependent Clp protease proteolytic subunit-related protein 1	3.16634	2.91862	1.18688	0.930724
TC63914_475_S	cgaatttctttgtgccaattgttcaacaggggcag	XM_002285154	Poly(A)-binding protein, post-transcriptional gene expression processes	3.1641	3.58759	1.43028	1.29518
TC61043_126_S	ttgagaaaattcccttgtaggaagaggtagagggaa	XM_002263688	Phosphoribulokinase, PRK	3.1396	3.5377	1.71974	1.47975
TC62255_615_S	gactttgtcataccagtcaagggcagcttatcaaa	XM_002273490	Dihydropyrimidinase	3.06574	3.12084	1.31529	1.175
TC60663_396_X	cctcaatcaacagctggaattgacattcacagggaaat	XM_002284859	Glycosyl hydrolases family 2, carbohydrate-binding domain	3.06102	2.97799	1.45232	1.53622
TC69931_80_X	agatcatggggaagatcaagatcggaattaatggatttg	XM_002263109	Glyceraldehyde-3-phosphate dehydrogenase, GAPDH	3.0527	3.62809	1.51375	1.09278
TC56981_375_S	ctcgttgtaggaaatgtattgcctgtcagatccatt	XM_002283113	60s ribosomal protein L2	3.04229	4.04811	1.61682	1.2787
TC70644_274_S	ccattacatatttgcgcttggagaaaatttaacttctcgc	XM_002279728	Serine/threonine-protein kinase, AFC2	3.03237	1.4148	1.17558	1.37362
TC54784_438_S	ccaaacattacaattattggtgaagaggttgctgctaaga	XM_002269898	Phosphofructokinase beta subunit	2.97803	1.98965	2.0673	1.44722
TC51870_303_S	ggaggttacagctgacaacgggaaaggaaaggtgaa	XM_002273621	6-phosphogluconolactonase	2.94974	2.45475	1.27851	1.07441
TC59843_857_S	ggattccagggtatttaatgaaaatgaacaaaagcccttc	XM_002265309	NAM/NAC domain class transcription factor, NAC78	2.91067	1.66211	1.68174	1.56204
TC69769_476_X	gccaaagcaaaactgattgtcgtgatgacgcgtgg	XM_002266124	Pyruvate kinase	2.86565	2.18372	2.14383	1.61834
TC60943_1148_S	cgaaagagccatttgagatcaagtctgggtcatgt	XM_002272746	4-coumarate-coA ligase, AMP dependent synthetase	2.82353	2.05699	0.926823	0.837692
GSVIVT00019881001_759_S	ccctttacaacaaagatgtggggctctctgttcctgaaac	XM_002279461	Glutamine synthetase	2.79779	2.86843	0.881286	1.04821
TC61087_643_S	tgagtggcagaagacaatgatggatttgcctgctg	XM_002273501	Unknown protein, DUF 3411 domain	2.76806	2.93568	1.37569	1.14823
TC68135_587_S	acaagctcttgcatatttgctaaagaagtttaaggctgag	XM_002269774	Sucrose-phosphatase	2.70294	2.21709	1.19339	1.27893
GSVIVT00015269001_4189_S	atcaagttcaggacaaaggagctgctggagtgcat	XM_002285772	acetyl-CoA carboxylase	2.70288	2.47322	1.37011	1.22084
TC64281_160_S	ttacgactctccggcgagtttcccatcattttccg	XM_002278507	RNA recognition motif-containing protein, VIP1	2.70052	2.78693	1.62943	1.2513
TC62837_459_S	aaaggtatgatgtcgggagattactaggccaaggaaactt	XM_002279295	CBL-interacting protein kinase 13, CIPK13	2.69521	2.90386	1.56167	1.33527
TC60685_611_X	aagttcccataagagaggtgattcgcaaagaggcg	XM_002275935	Xyloglucan endo-transglycosylase-like protein	2.69347	1.85692	1.3413	1.02177
TC69384_943_S	tatttgtggatgaagttgatagcatgctgggccgg	XM_002279890	AAA-type ATPase family protein	2.69091	2.60634	1.44201	1.47388
TC60424_237_X	gatcaaggagaaactgccaggacagcacaagaagg	XM_002285883	Dehydrin, phosphoprotein ECPP44-like	2.65872	1.76308	1.50555	1.31028
TC51859_123_S	atgtcaagatcaaagtcaaggccaagatgatcgag	XM_002276749	60S ribosomal protein L9	2.62327	1.92877	2.26138	1.47323
TC54348_134_S	catggggagactaatgctcttggtagcgctctgtg	XM_003634423	pollen-specific protein C13-like	2.61539	2.75083	0.602637	0.705778
TC61927_1115_S	cctttaggtagctgtactactaatgctcctgtggagttt	XM_002280164	Protein containing C-terminal RING-finger	2.57265	2.15637	1.09142	1.05553
TC51974_898_X	gagggtgacccagtggaatttggatttcacagagc	XM_002285718	3-deoxy-D-arabino-heptulosonate 7-phosphate synthase 2	2.56553	1.82995	0.974515	1.0954
TC63423_557_X	aaggatacgccgttgctgttagagccacagaacaa	XM_002282337	Cytidine deaminase	2.56389	2.91282	1.43005	1.51262
TC56948_381_S	tgagacaagttcatccaaggatgcacagttttccg	XM_002282538	Chloroplast protein translocon component, TIC40	2.54921	2.92217	1.37511	1.16208
GSVIVT00012102001_803_S	actttgtacagctttcactgtgtcagtggtatgtattgat	XM_002266057	riboflavin biosynthesis protein ribBA	2.53492	2.16753	1.27068	1.39008
TC52147_406_S	gagcgttcggactgctttggtagcattaattgcat	XM_002277358	Ubiquitin-conjugating enzyme , enzyme E2 32-like	2.47858	1.60623	1.61216	1.21005
TC54425_46_X	ggctagggttttagcacgatatctccttctaacgcatc	XM_002284888	Elongation factor 1-alpha 1, EF-1a	2.46769	2.43586	1.14877	0.911394
TC64063_133_S	caggtgacaaaagtcatgtctctactagggtcatg	XM_002283610	Protein kinase, APK1A	2.4428	2.02681	1.4678	0.840043
TC54597_366_S	aatgactgctgggcccaagtatgagtataggtggg	XM_002264189	Mob kinase activator-like 1/phocein family protein	2.43547	1.63087	1.26157	1.10791
TC54859_599_S	gatgacactgtcagttctgatgaagagcctgttataggat	XM_002274755	Ca2+/H+ exchanger 3-like	2.38643	2.62223	1.46577	2.61516
TC66511_128_S	gagagagatgtcagacctagacaggcaaatagagc	XM_002277106	Protein phosphatase, PP-X 1	2.38402	1.86231	1.15816	1.16312
TC58884_635_S	gcactccaagatgatagggttgttgaagtagtaggg	XM_002269213	putative RNA binding protein FLK	2.37468	2.65243	1.29187	1.01357
TC53225_1041_S	gataacaaaagcagagtacacatgtccagagtggt	XM_002277369	CBL-interacting protein kinase 14, CIPK 14	2.3652	1.87277	1.75238	1.61205
TC69219_20_X	ggtcgaaagctccgacaccattgacaacgtgaaag	XM_002282083	polyubiquitin-A-like	2.34512	1.78675	1.10989	1.20821
TC55431_86_S	ctttcgacgtcgatgaagccgtagcattggaatcg	XM_002270025	S-phase kinase-associated protein 1, SKP1B	2.3449	1.65427	1.02565	1.05283
GSVIVT00011539001_835_S	acagaaggcaaacacaacaagtgcttgagatttgg	XM_002270221	abhydrolase domain-containing protein FAM108B1-like	2.32399	1.06592	0.98278	0.467355
TC63329_857_S	ggaaggaccaaataattcaactgggagactaatttcaca	XM_002282707	Peroxin 14, PEX14	2.32309	1.99199	1.57882	1.23288
TC61939_813_S	ttcttgatgaagtggtgaaagagcacgtggagagaag	XM_003634190	Cytochrome P450, CYP71	2.31856	2.47099	1.22492	1.44513
TC68935_361_S	agcgttaataacatgaaatgaaatgggttatacaggtgga	XM_002266027	Lysine-specific demethylase Jumonji JMJ14-like	2.3038	1.13472	1.69667	1.0969
TC52436_534_S	gaagacagaatgcaattacactggaggagaaggaaaagag	XM_002269429	Clathrin light chain 2 protein	2.26732	1.49028	1.65752	1.02824
TC59598_907_S	ccgtcaatactcgctcggcttgaggagtcatttgg	XM_002272109	AMP dependent synthetase/CoA ligase-like protein	2.26511	2.05298	1.45554	1.38606
TC65125_521_S	aggagtgtcaagtactgatattgttggacgcatgcttctt	XM_002265133	Ethanolamine-phosphate cytidylyltransferase/ nucleotidyltransferase	2.26268	1.7929	1.39217	1.41693
GSVIVT00016765001_503_S	cggagggttccaagattgaacgaacggatatgcagtgtag	XM_002281172	Transcription factor	2.2585	2.67469	1.39255	1.16425
TC58631_527_S	gttgcaagtttagccgagacagggtatcccaggtc	XM_002268301	Stress-induced protein, DUF 1005 domain	2.25662	3.0089	2.05364	0.897739
TC54792_604_S	aagatgaagaagtcagtgagccagaaggtcgcgtc	XM_002281860	Unknown protein	2.24237	1.60964	6.24286	1.00561
TC70959_403_S	aggttgaagatggaatatttggcacctctggtggc	XM_002285821	Chloroplast photosystem II 22 kDa subunit S, PSBS	2.23914	2.45618	1.3312	1.07713
TC64934_893_S	agaactttgatgggcatattttgcattgccagaag	XM_002270532	Uncharacterized protein	2.21745	2.3051	1.37596	1.52685
GSVIVT00006746001_209_S	aggtcaagcttggaagttgctcaggcaagatctcg	XM_002269242	Uncharacterized protein	2.21735	2.0801	1.43794	1.19226
TC55365_141_S	ctagacttcggggagagaaatgggtatctaaaggg	XM_002269373	60s ribosomal protein L8	2.21388	2.03735	1.31908	1.06188
TC63549_415_X	ggatcttttacatgctgtcaaggtgatcaagccaa	XM_002283715	NADP-dependent malate deshydrogenase	2.21241	1.72688	1.6916	1.52086
TC61718_428_X	tcagaatctaacttgagtagacgcgattttccaatactga	XM_002273213	zeaxanthin epoxidase	2.20185	2.11395	2.10734	1.66011
TC58117_686_S	tccaactttggattagcaaagcttctgaagtctgatca	XM_002283188	lectin S-receptor-like serine/threonine-protein kinase RLK1	2.19958	2.18192	3.43557	1.63552
TC56557_556_S	gcactgcaacagaaaacttattggagctcgttatttctta	XM_002273159	Subtilisin-like protease	2.19061	3.35896	2.6707	0.964758
TC56545_543_X	cgtggcagattaagcgtataactcttgagcgtcctgc	XM_002272289	UMP synthase, Uridine 5'-monophosphate synthase	2.18018	2.26791	1.75684	1.6476
TC56072_326_X	tcccgatgaagagatatggggtgcaaccttcaagg	XM_002280622	Aluminum-induced protein	2.17837	1.36046	1.16939	1.03651
BQ795185_87_S	gaagcgaaaggaaagcaggtgggaagcagttcaag	XM_002280858	Nam-like protein 11	2.17002	2.16763	1.45486	0.831254
TC65461_474_S	agaggatgtttccaaagaaattcaagttgagaatggagtt	XM_002267113	DNA binding protein, Methyl-CpG binding domain	2.16918	1.4231	1.20707	1.55998
TC61067_523_X	acaagaccaggaatttgaagtgtcttgcataatggaaaa	XM_002264804	10 kDa chaperonin, CPN10	2.1635	1.53432	1.38383	1.43974
TC59214_92_X	tgcaaagaaatcaggcgatgttacagatttgcaaatcgg	XM_002271020	FKBP-type peptidyl-prolyl cis-trans isomerase	2.16029	1.79742	2.98451	1.2772
GSVIVT00035737001_1300_S	tcacgaggatcagatttggagaatgtggaggaagg	XM_002268802	Cyclin family protein, cyclin-T1-5-like	2.14645	1.69209	1.43202	1.56048
CF369043_19_S	atgacccggtaaaggcatcagaaagctacagggag	XM_003634184	Putative ubiquinone biosynthesis protein COQ-8, S/T PK	2.14274	2.34524	1.61687	1.09956
TC52643_885_S	agctagtactgttgttagcaaatgaagctctagatcttct	XM_002266708	Glutathione S-transferase, GST 23-like	2.11921	1.07006	2.71178	1.4247
TC57431_414_S	cttgaaaatcatgcagctgcaaattgcaaggttttg	XM_002278600	Malate dehydrogenase	2.11221	2.30979	1.75764	1.81911
TC53676_1070_S	ttgttgatcacatatgatgagcatggtgggttctatga	XM_002278377	Phospholipase C, Phosphatidylglycerol specific	2.11141	1.51412	1.34814	1.29111
TC69550_577_S	agggtttatgtcactgtggagaggaaacactgctaa	XM_002279712	ADP/ATP carrier protein 1, ADP/ATP translocase 1	2.10554	2.6104	1.27617	1.38896
TC70239_910_S	aggcggctaccgttgatattatctacaatggtgaaggtcc	XM_002284466	Homeobox protein, GLABRA2	2.10094	3.06607	2.11927	1.42848
TC63311_631_S	agatcagacagttgatgagatcaaaagggttgttacc	XM_002284277	Aspartate aminotransferase, transaminase A	2.09303	1.94289	1.59724	1.88474
TC59940_446_S	gggaagtgaagtcattctaggagacaattcccatatacat	XM_002266956	Threonine aldolase-related protein	2.07683	1.25466	2.20097	0.966667
TC61697_786_X	acttgtcacatattctgaatgttgaaatgccttgagaagt	XM_002263530	Peptidylprolyl isomerase	2.07007	1.23968	2.26749	1.04369
TC66298_845_S	tagtggtatggtggatatcaacacgacatcagcag	XM_002274690	Signal peptide peptidase-like protein, Growth-on protein	2.06681	2.20352	1.22328	1.10232
TC66647_121_S	aattcaaggacctgtatcagttacaagggcgagtg	XM_002282462	Putative MYB transcription factor	2.06174	2.33495	1.32829	1.21947
TC64632_18_S	agaatagggttttgagtgcacagccctgcttctcg	XM_002283462	Ankyrin-repeat containing protein 2, AKR2	2.04237	1.74556	1.45985	1.52521
TC55912_572_S	tgctagggacaatgataagcctcaaggtatcatttg	XM_002283859	F-box/LRR-repeat protein At5g63520-like	2.04066	1.94935	1.44567	1.129
TC61991_864_X	tttgattgttctgaccttggatggggagagcaggg	XM_002266972	Ethylene transcription factor, AP2/ERF domain	2.03508	1.79394	1.39815	1.26691
TC60167_853_S	gcgaatccagaaatgatattgaaagttgaaaaggccaag	XM_002282351	Unknown protein	2.03289	0.692562	1.46755	2.35504
TC65973_948_S	aggcccttcagatgggaactactgaagtatggatccag	XM_002274898	Squamosa promoter-binding protein, ankyrin domain	2.02853	1.64913	1.5744	1.06319
TC52447_95_S	aagcatggcagaacagcttacggaagagcagatcg	XM_002263502	Calmodulin protein	2.02383	1.36103	1.39831	0.90598
TC60232_612_S	gtagaattggctggaatcacattcacaggggaacc	XM_002285135	Double-stranded RNA binding protein	2.01188	1.68568	1.18942	1.08587
TC60086_549_X	atttcaagacagtggagaagactgagggttggatg	XM_002278156	BTB and TAZ zinc finger domain protein	2.01181	1.51296	1.52122	1.92399
TC64482_743_S	ctgcgagggagtatctaaatgccaagaagagaagttg	XM_002276697	Pm27 protein, DUF 1644 domain	2.00486	1.9699	0.988087	1.21688
TC62646_511_S	acatggctcacagtttgaaatagtgaggatcttcatg	XM_002277991	50S ribosomal protein L33-like	2.00014	1.41395	1.75266	1.00946
GSVIVT00000417001_449_S	agaattgtgattgcttacaaggcttccagatttgc	XM_002273478	Tubulin beta chain	1.43278	2.35597	1.13272	1.19941
CN006221_575_S	ctactcgcatggatacgaatcgagccattgccagc	XM_002276050	Unknown protein	1.9781	2.33893	1.17661	1.35581
TC67111_190_S	aagtctggagttcaatcggcggtttcgaaagaacg	XM_002269882	Plant peroxidase class III, PEROX4	1.72056	2.29806	1.42846	1.53009
TC60702_284_S	tgaagagaatggtggtttcgaatgaaggcctggag	XM_002274856	Auxin signaling F-BOX 3 protein, transport inhibitor response-like protein, TIR	1.85928	2.12283	1.09173	1.18209
TC71076_644_X	tgccgctctcctagccttactaattttctcagacactgag	XM_002271080	Lipid transfer protein, LTP	1.84465	2.02856	0.850792	1.61468
TC54345_477_S	gagaatgaaacagcaattggtgtggggactgtggg	XM_002263045	Glutamate decarboxylase	1.86796	2.02766	1.15052	1.24785
TC64650_390_S	tagccgtatgtgtttgcttaatagcacaatgagtttgaga	XM_002262821	Nucleoredoxin 1, thioredoxin-like domain, NRX1	1.19804	0.982781	33.017	1.10593
TC57604_493_S	actctgatcatcagctctttaattcaaggaagaggaaggc	XM_002285219	VvWRKY transcription factor 3, similar to AtWRKY40	1.41613	0.805541	8.07439	1.53676
TC64809_1140_S	ctagttctacaataaataagggtttgtagcctcgtggc	XM_002277475	Beta 1-3 glucanase, PR-2	1.51835	1.01768	5.15426	1.62805
TC61800_773_S	gcatattctcagcttattgtctgagtcgagggtttacct	XM_003633976	Putative ethylene response factor 5a, ERF5a	1.22493	1.29217	4.99781	10.826
TC60752_1008_S	tctgaactcgtagttgttcagctgtgatagtgattattca	XM_002285224	Zinc-finger protein, ZAT10-like	0.887046	0.898466	4.98488	9.64113
TC53331_1275_S	tggttcaagtctttctcgcaagtgctacatgtttt	XM_003634111	Flavanone 3-dioxygenase-like protein	1.26713	1.08343	4.67709	1.15789
TC66010_465_S	acagagaattgcctcatctgaactaacaaattcatcct	XM_002283687	Calcium-binding EF hand family protein, CML45-like	1.24599	0.789886	4.21811	6.35652
TC52171_1055_S	gtcttgacgacagaaacttcgtagaatttacaggccttag	XM_002285726	Phosphate induced family protein, PHI1b	1.1557	1.59818	3.54033	4.93364
TC59118_771_S	tttggactatcagaggacgagtcactgctggactc	XM_002271256	RING-H2 zinc finger protein, ATL2	1.07149	0.936093	3.33979	7.07835
TC59572_425_X	tgtgctacatagcgttcaaatggattcaaactaagtga	XM_003634022	Stilbene synthase 4 like	0.816947	0.459975	3.21189	2.39764
TC57703_975_S	tgttgatttggccgtgctttaagtcctagtattcaattta	XM_002282203	Putative ethylene response factor 5b, ERF5b	0.730829	0.822796	3.18568	4.84869
TC53821_841_S	tcaaagttgttcctcttgtaacttctcacagatgtgttt	XM_002276179	Putative ethylene response factor 4, ERF4	1.08412	0.735306	3.07545	3.33377
TC55328_722_S	gctctaggattgactgcttcttgataaccgaaatgt	XM_002283782	Enhanced disease susceptibility 1, EDS1, lipase	1.00749	0.706353	3.06217	1.13729
TC62454_1048_S	tcttggaatgagtagtagcattttctagcaggattcaagt	XM_002276232	heat shock binding protein 70, ER luminal	1.23493	0.715954	3.02789	1.29991
TC56705_597_S	acctaaacgaatctttggaagtcttggaaactatccttcc	XM_002263494	Oligopeptide transporter 4, OPT4	1.73136	0.80066	3.00537	0.81118
TC59092_549_X	tcccatatgcagtagttgattagcactcaaaactgatg	XM_003634707	Multidrug Resistance Protein, ABC transporter	1.17299	0.584091	2.97702	0.924371
GSVIVT00026183001_157_S	ggtcctagccgctcccatgttatcaagcagatagc	XM_002267589	hyoscyamine 6-dioxygenase-like	1.34961	1.02541	2.83846	1.53732
TC52016_648_S	atgtagatgccgttatgacaataccaaaggggact	XM_002263454	UDP-arabinopyranose mutase 1	1.85491	1.44566	2.78511	1.59872
TC52947_1162_S	tttagttcaacggaaggtgcagacaagtggctgct	XM_002273749	Endoplasmin, HSP90-like, SHEPHERD	1.63872	1.11141	2.68719	1.46265
TC53421_1059_S	gcacggagaggataagcgattctttgtttgtatttgat	XM_002285725	Phosphate-induced family protein, PHI1c	1.06459	1.48799	2.5482	5.66137
TC62913_575_X	gcacattttcgtggtcatgtaacaagatttctacactagt	XM_002282928	PR-5, Thaumatin-like protein 3, Osmotin-like protein	0.977068	0.541709	2.50656	1.38416
TC54304_485_S	gcttgccctctaaagaaagcttgaaagaaatttagagaca	XM_002263717	ankyrin repeat-containing protein	1.15366	0.93161	2.46225	1.14186
TC53058_2044_S	atcatcacagctgtttaccagagatcaggcggagc	XM_002263287	heat shock binding protein 70-5, ER luminal	1.32217	0.924809	2.45231	1.323
TC52597_1244_S	acccatgtgaggtatagttactcatttgtttccttaccaa	XM_002275185	DNAJ heat shock family protein	1.30567	0.878704	2.43667	1.39776
TC58290_892_S	aggaagaccttgtcactatgctggaagttggaaga	XM_002277630	Calnexin, calreticulin domain	0.975636	0.819829	2.42813	1.19429
CN006776_594_S	tgaagaacggtagttatacagagtatcgttagaggggtaa	XM_002275368	Putative lipase, senescence-associated gene 101, SAG101	1.30087	0.874091	2.38394	1.61669
TC61467_520_S	tgctaataatcatggtcttttcgctgccacgagcg	XM_002271807	Chitinase class V, chitotriosidase-1-like	1.46943	0.858661	2.31385	1.06793
TC62740_831_X	ggtgtgggtgaattcatgggcatagacactatatctatat	XM_002282402	uncharacterized protein	1.2203	0.961076	2.25816	1.41209
TC65721_1469_X	tgcaccggttgatatgagcgaggattttggattaacaaac	XM_002282075	Cytochrome P450 protein CYP82A3	0.827546	0.7152	2.22085	0.865695
TC57530_606_S	tgggaagtctgagaagtatacgaagattccatcttttgat	XM_003635623	Phosphoserine aminotransferase family	1.81843	1.66872	2.2148	1.40605
CN545823_435_S	tgtcagggcatcttagttgactaaaggaaagcttt	XM_002285562	Zinc binding dehydrogenase, odr-4 homolog	1.00528	1.03096	2.21471	1.75539
TC65129_1518_S	tagatcaattctgaaatgctgctggaaagaggaagaagaa	XM_003631291	S-adenosylmethionine decarboxylase	1.21567	1.24723	2.17729	1.03913
NP833510_28_X	ctcctttgtttcatgtggttagccctagctcacat	XM_002273752	Pathogenesis related protein 1, PR-1	1.83839	1.42117	2.13836	0.652409
TC53617_1071_X	tgtaaatgttcaacaatggcagtatgttcgcgtattg	XM_002266976	DNA helicase domain-containing protein	1.36242	0.763974	2.10024	1.59831
BQ798061_703_S	ttgccaagtagctttgtaacacgtcagggtgcaag	XM_002262662	Brassinosteroid insensitive-associated receptor kinase 1, BAK1	1.7758	1.03215	2.08973	1.02439
TC59271_880_S	tattcgcagcagaggacaagcactatgtgaaggtc	XM_002282103	G protein coupled transmembrane receptor, GPR107	1.74365	1.79031	2.04796	1.44989
TC51932_140_S	gcttgacgaaaactttaatcctaagatatccgactttggt	XM_002275140	Receptor serine/threonine kinase	1.08843	0.596699	2.0449	1.84729
GSVIVT00033845001_686_S	taccagtggatgagaggtttagatgcaaggtttgc	XM_002266050	E3 ubiquitin ligase, PRT1	1.70903	1.78031	2.02722	1.50614
TC54072_563_S	ggttccaatcaggaattaagactcggttccaagacatgg	XM_002265766	uncharacterized protein	1.04387	0.649708	2.02691	0.985113
TC61052_311_S	caagaaacttgcactgaaggtcattgcggaaaatctttcc	XM_002278143	Calcium-dependent protein kinase, CDPK9	1.34379	0.810068	2.01402	1.15109
TC69892_335_X	cctggaagtatttcttggatgtcaatctgttctatgca	XM_002276397	Putative calreticulin-3	1.05867	0.859907	2.01363	1.15084
TC51909_395_X	gattgtcacaactatggtatgggtaacgtctgggc	XM_002285538	13-Lipoxygenase, LOX-A	1.98786	1.66186	2.00897	42.54
TC52780_638_X	cctggttgtcaccttacgtttcatgtgtctgtccc	XM_003631525	peptidyl-prolyl cis-trans isomerase-like, cyclophilin	1.50019	1.59588	0.98585	8.58463
TC60377_342_X	gtgactcacatgtttcagcgctacgattctgtcac	XM_002272955	Fatty acid hydroperoxide lyase FAHPL1	1.83757	1.77872	1.43605	4.06072
TC64351_1717_S	aactcactttgaatggcctgtgtagtgggtgttctc	XM_002284774	Cytochrome P450 family, CYP82C	1.57232	1.36761	1.18995	3.87157
TC67711_910_S	tcactcattctccaattacacaggagtttgactgtttt	XM_002285038	Cyclin-A3-1-like	0.602787	0.498407	1.17886	2.62658
TC58126_587_S	gatgccccaaagatagttaattccagtgtaaagaagtccg	XM_002277121	Jasmonate ZIM-domain protein, JAZ1	1.75214	1.28716	1.47259	2.3312
TC69555_349_S	caccttttacttgaagggcatcaacgagttgccgg	XM_003633705	Allene oxide cyclase, AOC1	1.47683	0.978707	1.34936	2.26856
TC52651_1157_S	gtttctaggcgttgaagtgatttccggcttgctgc	XM_002269900	L-idonate dehydrogenase, sorbitol dehydrogenase	1.12257	1.42468	0.468885	2.15447
TC57568_789_S	tgtcggttggttttaccctacaaattgccatgcct	XM_002283786	Putative lachrymatory-factor synthase, lipid transport	0.98254	1.23507	0.806554	2.09299
TC68126_616_X	tcaagattttcagagactgaggttcgaccgtgcgg	XM_002279656	Ethylene response factor ERF3a, AP2/ERF domain	1.64902	1.50283	1.58077	2.06606
TC68763_1583_S	tgcaactagagaaaatctatgctccatagctttgtttcat	XM_002282398	Hydroxymethylglutaryl-CoA synthase 2	1.53013	0.860449	1.51659	2.01211
TC70154_867_S	cagaaagaaaagccggacacaatttctgttcaagg	XM_002278001	Heat stress transcription factor A-4b	1.27919	0.492746	1.51471	1.18146
GSVIVT00021451001_910_S	cggaacaaatgagaaccctaaacacacactatcttgtttt	XM_002277323	Sugar phosphate/phosphate translocator, At3g11320-like	0.526607	0.393608	1.50575	1.0826
TC58710_797_S	ccaaaccaagcactcttctcaaagtatcttgttctacat	XM_002282793	Bifunctional nuclease S1	0.359769	0.497168	0.728607	0.82307
TC54638_600_X	ctatccatgtaataattatccttacgggaaccatgctggt	XM_002270934	Non-specific lipid transfer protein, nsLTP P5	1.10983	1.41264	0.224709	0.739742
TC57947_1370_S	gatgacaactacggttttcacttttcaccacctttgtta	XM_002285228	CBL-interacting protein kinase 25, CIPK25	0.9542	0.837521	1.16201	0.496015
TC54809_752_S	ccattgcaacccagacagttccatatatgtgataaatca	XM_002275303	Membrane protein 11, UPF0497	1.20189	1.48037	0.913943	0.493229
TC56128_874_S	tctctgcatgattctgatttgtactcgatctggttatca	XM_002282183	3-ketoacyl-coa synthase 21-like protein	0.889084	0.862377	1.26093	0.490813
CD799397_316_S	atgatagttccggaggtggggttgaagatggaact	XM_002282468	DEAD-box ATP-dependent RNA helicase 13-like	1.26517	1.57197	0.642399	0.484133
GSVIVT00023159001_1046_S	tagagtcatagaattacacagttcaccttccccgc	XM_002279819	Unknown protein	0.958854	0.866469	0.896507	0.481033
TC53877_633_S	ccttgctacaccctttgagagaagttgatcatgtta	XM_002270468	Auxin-induced protein 15A-like	0.559815	1.16898	0.648399	0.457764

## Sheet: PS3-modulated genes
Differentially expressed transcripts (fold change ≥ 2 or ≤ 0.5; P < 0.05, t-test, n=3 per group) in leaves from PS3-treated plants versus leaves from Adj-treated control plants
Probe	NCBI Identifier	Predicted function	Fold Change	P. value
TC63535_385_S	XM_002266933	Carboxylesterase 6, lipase, HSR203J like	25.0047	0.00784193
TC53749_63_S	XM_002282200	Rubisco activase, P-loop NTPase	22.6394	0.0201031
GSVIVT00000525001_728_S	XM_002280447	Metal-nicotianamine/oligopeptide transporter, YSL1	13.1299	0.0209061
TC58489_758_S	XM_002264687	Phosphate-induced family protein, PHI1a	12.0646	0.0328206
TC67304_453_S	XM_002263144	Dihydrolipoamide dehydrogenase	9.58058	0.0363893
TC66489_181_S	XM_002279395	Transmembane 9 protein, TM9-4	5.82567	0.035121
TC61961_809_S	XM_003634988	Heat shock cognate 80-like, HSC80	5.42715	0.0407094
TC52261_542_S	XM_002267690	Fructose-biphosphate aldolase Ia	5.36634	0.029617
TC66853_766_S	XM_002282071	ATPase (AAA+ superfamily), peptidase-M41, FtsH domains	4.96932	0.0030257
TC71027_543_X	XM_002282316	Ubiquitin RAD23-3, RAD23 domain, similar to AT3g02540	4.76103	0.0090981
TC61739_472_S	XM_002267427	Heat shock protein 83, HSP83 (HSP90)	4.70851	0.0439658
TC53101_214_X	XM_002282365	Calreticulin	4.17411	0.0333744
TC57078_627_S	XM_002273694	Aldehyde dehydrogenase 3	4.0658	0.0125898
TC63023_115_S	XM_002276481	Hypersensitive-induced response protein, HRI1	3.90518	0.0392776
GSVIVT00018977001_184_S	XM_002265273	Ribose-phosphate pyrophosphokinase 1	3.8782	0.0285209
TC68233_588_X	XM_002283345	Fructose-bisphosphate aldolase	3.83867	0.00369246
TC53057_822_S	XM_002269153	CBL-interacting protein kinase 7, CIPK07	3.7868	0.0429604
TC68169_621_X	XM_002263353	Pro-X carboxypeptidase-like	3.73686	0.01862
TC61409_206_X	XM_002262631	CBL-interacting protein kinase 3, CIPK03	3.64426	0.00800167
TC59316_530_S	XM_003635249	Acyl-CoA oxidase	3.632	0.00627522
TC68838_32_S	XM_002276879	RNA-binding protein, yth domain-containing protein	3.58627	0.0173131
TC52127_634_S	XM_002265654	Acetoacetyl-CoA thiolase	3.55807	0.0425423
TC58019_593_S	XM_002267910	Fasciclin-like arabinogalactan protein	3.44916	0.0244553
TC60372_1275_S	XM_002274895	Unknown protein, DUF 3475 and 668 domains	3.38308	0.049071
TC64191_220_S	XM_002267936	TPX2 (targeting protein for Xklp2) protein family	3.32873	0.0288664
TC52018_334_S	XM_002283731	Unknown protein	3.22235	0.0355213
TC69589_138_X	XM_003631610	glycine-rich RNA-binding protein GRP1A-like	3.22135	0.0205191
TC52132_1037_S	XM_002284937	Cysteine protease, CP1	3.21294	0.0348035
TC52583_210_S	XM_002264347	ATP-dependent Clp protease proteolytic subunit-related protein 1	3.16634	0.0270913
TC63914_475_S	XM_002285154	Poly(A)-binding protein, post-transcriptional gene expression processes	3.1641	0.0142429
TC62255_615_S	XM_002273490	Dihydropyrimidinase	3.06574	0.0126925
TC60663_396_X	XM_002284859	Glycosyl hydrolases family 2, carbohydrate-binding domain	3.06102	0.0195078
TC56981_375_S	XM_002283113	60s ribosomal protein L2	3.04229	0.0377932
TC70644_274_S	XM_002279728	Serine/threonine-protein kinase, AFC2	3.03237	0.0181841
TC51870_303_S	XM_002273621	6-phosphogluconolactonase	2.94974	0.0474851
TC59843_857_S	XM_002265309	NAM/NAC domain class transcription factor, NAC78	2.91067	0.00392711
TC69769_476_X	XM_002266124	Pyruvate kinase	2.86565	0.0421032
TC60943_1148_S	XM_002272746	4-coumarate-coA ligase, AMP dependent synthetase	2.82353	0.0444464
GSVIVT00019881001_759_S	XM_002279461	Glutamine synthetase	2.79779	0.0272213
TC61087_643_S	XM_002273501	Unknown protein, DUF 3411 domain	2.76806	0.0146831
TC68135_587_S	XM_002269774	Sucrose-phosphatase	2.70294	0.00617082
GSVIVT00015269001_4189_S	XM_002285772	acetyl-CoA carboxylase	2.70288	0.0388925
TC64281_160_S	XM_002278507	RNA recognition motif-containing protein, VIP1	2.70052	0.0355079
TC62837_459_S	XM_002279295	CBL-interacting protein kinase 13, CIPK13	2.69521	0.0408988
TC60685_611_X	XM_002275935	Xyloglucan endo-transglycosylase-like protein	2.69347	0.014036
TC69384_943_S	XM_002279890	AAA-type ATPase family protein	2.69091	0.0388018
TC60424_237_X	XM_002285883	Dehydrin, phosphoprotein ECPP44-like	2.65872	0.000651716
TC51859_123_S	XM_002276749	60S ribosomal protein L9	2.62327	0.0239303
TC61927_1115_S	XM_002280164	Protein containing C-terminal RING-finger	2.57265	0.00246753
TC51974_898_X	XM_002285718	3-deoxy-D-arabino-heptulosonate 7-phosphate synthase 2	2.56553	0.00485969
TC63423_557_X	XM_002282337	Cytidine deaminase	2.56389	0.0464165
TC56948_381_S	XM_002282538	Chloroplast protein translocon component, TIC40	2.54921	0.0420601
GSVIVT00012102001_803_S	XM_002266057	riboflavin biosynthesis protein ribBA	2.53492	0.00383127
TC52147_406_S	XM_002277358	Ubiquitin-conjugating enzyme , enzyme E2 32-like	2.47858	0.0233875
TC54597_366_S	XM_002264189	Mob kinase activator-like 1/phocein family protein	2.43547	0.0471118
TC54859_599_S	XM_002274755	Ca2+/H+ exchanger 3-like	2.38643	0.0474387
TC66511_128_S	XM_002277106	Protein phosphatase, PP-X 1	2.38402	0.0218999
TC58884_635_S	XM_002269213	putative RNA binding protein FLK	2.37468	0.020357
TC53225_1041_S	XM_002277369	CBL-interacting protein kinase 14, CIPK 14	2.3652	0.0440669
TC69219_20_X	XM_002282083	polyubiquitin-A-like	2.34512	0.00704863
TC55431_86_S	XM_002270025	S-phase kinase-associated protein 1, SKP1B	2.3449	0.0132203
TC63329_857_S	XM_002282707	Peroxin 14, PEX14	2.32309	0.0396826
TC61939_813_S	XM_003634190	Cytochrome P450, CYP71	2.31856	0.0455014
TC68935_361_S	XM_002266027	Lysine-specific demethylase Jumonji JMJ14-like	2.3038	0.0327073
TC52436_534_S	XM_002269429	Clathrin light chain 2 protein	2.26732	0.000693807
TC59598_907_S	XM_002272109	AMP dependent synthetase/CoA ligase-like protein	2.26511	0.0022244
TC65125_521_S	XM_002265133	Ethanolamine-phosphate cytidylyltransferase/ nucleotidyltransferase	2.26268	0.0395354
GSVIVT00016765001_503_S	XM_002281172	Transcription factor	2.2585	0.0364056
TC70959_403_S	XM_002285821	Chloroplast photosystem II 22 kDa subunit S, PSBS	2.23914	0.00773372
TC64934_893_S	XM_002270532	Uncharacterized protein	2.21745	0.0432371
GSVIVT00006746001_209_S	XM_002269242	Uncharacterized protein	2.21735	0.046084
TC55365_141_S	XM_002269373	60s ribosomal protein L8	2.21388	0.031403
TC63549_415_X	XM_002283715	NADP-dependent malate deshydrogenase	2.21241	0.0417473
TC61718_428_X	XM_002273213	zeaxanthin epoxidase	2.20185	0.0289294
TC56072_326_X	XM_002280622	Aluminum-induced protein	2.17837	0.00142895
BQ795185_87_S	XM_002280858	Nam-like protein 11	2.17002	0.0159293
TC65461_474_S	XM_002267113	DNA binding protein, Methyl-CpG binding domain	2.16918	0.0180391
TC61067_523_X	XM_002264804	10 kDa chaperonin, CPN10	2.1635	0.0440652
TC59214_92_X	XM_002271020	FKBP-type peptidyl-prolyl cis-trans isomerase	2.16029	0.0185941
GSVIVT00035737001_1300_S	XM_002268802	Cyclin family protein, cyclin-T1-5-like	2.14645	0.00886002
CF369043_19_S	XM_003634184	Putative ubiquinone biosynthesis protein COQ-8, S/T PK	2.14274	0.0488641
TC52643_885_S	XM_002266708	Glutathione S-transferase, GST 23-like	2.11921	0.0255302
TC57431_414_S	XM_002278600	Malate dehydrogenase	2.11221	0.0387395
TC53676_1070_S	XM_002278377	Phospholipase C, Phosphatidylglycerol specific	2.11141	0.0401027
TC69550_577_S	XM_002279712	ADP/ATP carrier protein 1, ADP/ATP translocase 1	2.10554	0.0366439
TC63311_631_S	XM_002284277	Aspartate aminotransferase, transaminase A	2.09303	0.0305369
TC61697_786_X	XM_002263530	Peptidylprolyl isomerase	2.07007	0.0363214
TC66298_845_S	XM_002274690	Signal peptide peptidase-like protein, Growth-on protein	2.06681	0.00760422
TC66647_121_S	XM_002282462	Putative MYB transcription factor	2.06174	0.00696387
TC64632_18_S	XM_002283462	Ankyrin-repeat containing protein 2, AKR2	2.04237	0.0467439
TC55912_572_S	XM_002283859	F-box/LRR-repeat protein At5g63520-like	2.04066	0.0340949
TC61991_864_X	XM_002266972	Ethylene transcription factor, AP2/ERF domain	2.03508	0.012192
TC65973_948_S	XM_002274898	Squamosa promoter-binding protein, ankyrin domain	2.02853	0.0164611
TC52447_95_S	XM_002263502	Calmodulin protein	2.02383	0.0328663
TC60232_612_S	XM_002285135	Double-stranded RNA binding protein	2.01188	0.0297544
TC60086_549_X	XM_002278156	BTB and TAZ zinc finger domain protein	2.01181	0.0463447
TC64482_743_S	XM_002276697	Pm27 protein, DUF 1644 domain	2.00486	0.0294502
TC62646_511_S	XM_002277991	50S ribosomal protein L33-like	2.00014	0.0170964

## Sheet: Lam-modulated genes
Differentially expressed transcripts (fold change ≥ 2 or ≤ 0.5; P < 0.05, t-test, n=3 per group) in leaves from Lam-treated plants versus leaves from Adj-treated control plants
Probe	NCBI Identifier	Predicted function	Fold Change	P. value
TC53749_63_S	XM_002282200	Rubisco activase, P-loop NTPase	20.0287	0.00268077
TC66489_181_S	XM_002279395	Transmembane 9 protein, TM9-4	6.39561	0.0447391
TC61724_414_S	XM_002266169	Phosphoglycerate mutase	6.02073	0.0324212
TC68264_491_S	XM_002283830	Cystathionine-gamma-synthase, succinylhomoserine-lyase	5.01643	0.023521
TC51946_34_S	XM_002285835	20S proteasome beta subunit C1, PBC1	4.12255	0.0449265
CD799103_359_S	XM_003631661	Transcription Factor GTE2-like	3.70209	0.0402106
TC69931_80_X	XM_002263109	Glyceraldehyde-3-phosphate dehydrogenase, GAPDH	3.62809	0.037165
TC61043_126_S	XM_002263688	Phosphoribulokinase, PRK	3.5377	0.0464736
GSVIVT00027767001_1299_S	XM_002271189	Argonaute endonuclease, AGO1	3.06821	0.0207772
TC52583_210_S	XM_002264347	ATP-dependent Clp protease proteolytic subunit-related protein 1	2.91862	0.00932616
TC67020_56_S	XM_003634014	Resveratrol synthase, STS	2.78693	0.0208416
TC54348_134_S	XM_003634423	pollen-specific protein C13-like	2.75083	0.00831876
GSVIVT00013924001_1093_X	XM_002268696	Phenylalanine ammonia-lyase, PAL	2.73166	0.0115548
TC54425_46_X	XM_002284888	Elongation factor 1-alpha 1, EF-1a	2.43586	0.0025401
TC61409_206_X	XM_002262631	CBL-interacting protein kinase 3, CIPK03	2.41087	0.0380023
TC51956_159_S	XM_002285116	3-oxo-d4,5-steroid 5b-reductase, VEP1	2.37822	0.0135094
GSVIVT00000417001_449_S	XM_002273478	Tubulin beta chain	2.35597	0.00965336
CN006221_575_S	XM_002276050	Unknown protein	2.33893	0.0410405
TC57431_414_S	XM_002278600	Malate dehydrogenase	2.30979	0.0276125
TC67111_190_S	XM_002269882	Plant peroxidase class III, PEROX4	2.29806	0.0195015
TC56545_543_X	XM_002272289	UMP synthase, Uridine 5'-monophosphate synthase	2.26791	0.0430612
TC68135_587_S	XM_002269774	Sucrose-phosphatase	2.21709	0.0412429
TC69769_476_X	XM_002266124	Pyruvate kinase	2.18372	0.0429781
GSVIVT00012102001_803_S	XM_002266057	riboflavin biosynthesis protein ribBA	2.16753	0.0206255
TC60702_284_S	XM_002274856	Auxin signaling F-BOX 3 protein, transport inhibitor response-like protein, TIR	2.12283	0.0372855
TC71076_644_X	XM_002271080	Lipid transfer protein, LTP	2.02856	0.0375088
TC54345_477_S	XM_002263045	Glutamate decarboxylase	2.02766	0.0332338
TC64063_133_S	XM_002283610	Protein kinase, APK1A	2.02681	0.0448019
TC67711_910_S	XM_002285038	Cyclin-A3-1-like	0.498407	0.0344656
TC58710_797_S	XM_002282793	Bifunctional nuclease S1	0.497168	0.0414485
TC70154_867_S	XM_002278001	Heat stress transcription factor A-4b	0.492746	0.0307469
TC59572_425_X	XM_003634022	Stilbene synthase 4 like	0.459975	0.00694481
GSVIVT00021451001_910_S	XM_002277323	Sugar phosphate/phosphate translocator, At3g11320-like	0.393608	0.0363774

## Sheet: SA-modulated genes
Differentially expressed transcripts (fold change ≥ 2 or ≤ 0.5; P < 0.05, t-test, n=3 per group) in leaves from SA-treated plants versus leaves from DMSO 0.1%-treated control plants
Probe	NCBI Identifier	Predicted function	Fold Change	P. value
TC64650_390_S	XM_002262821	Nucleoredoxin 1, thioredoxin-like domain, NRX1	33.017	0.0178761
GSVIVT00024879001_150_S	XM_002262982	Salicylic acid/benzoate o-methyltransferase, SAMT1	16.8939	0.00252874
TC57604_493_S	XM_002285219	VvWRKY transcription factor 3, similar to AtWRKY40	8.07439	0.0149182
TC54792_604_S	XM_002281860	Unknown protein	6.24286	0.0386319
TC64809_1140_S	XM_002277475	Beta 1-3 glucanase, PR-2	5.15426	0.0279352
TC53331_1275_S	XM_003634111	Flavanone 3-dioxygenase-like protein	4.67709	0.0160602
TC52171_1055_S	XM_002285726	Phosphate induced family protein, PHI1b	3.54033	0.0222937
TC66967_398_X	XM_002275350	Class IV chitinase, Chit4D, PR-3	3.47197	0.00704979
TC58117_686_S	XM_002283188	lectin S-receptor-like serine/threonine-protein kinase RLK1	3.43557	0.0187633
TC59572_425_X	XM_003634022	Stilbene synthase 4 like	3.21189	0.0455495
TC55328_722_S	XM_002283782	Enhanced disease susceptibility 1, EDS1, lipase	3.06217	0.0364441
TC62454_1048_S	XM_002276232	heat shock binding protein 70, ER luminal	3.02789	0.0141006
TC56705_597_S	XM_002263494	Oligopeptide transporter 4, OPT4	3.00537	0.00207637
TC59092_549_X	XM_003634707	Multidrug Resistance Protein, ABC transporter	2.97702	0.00559899
TC70227_169_S	XM_002269383	Leucine-rich repeat receptor-like protein kinase	2.92729	0.0365398
GSVIVT00026183001_157_S	XM_002267589	hyoscyamine 6-dioxygenase-like	2.83846	0.0249846
TC52016_648_S	XM_002263454	UDP-arabinopyranose mutase 1	2.78511	0.0444482
TC53231_525_S	XM_002283496	Heat shock cognate 70 kDa protein 2, HSC70-2	2.7556	0.0146259
TC52947_1162_S	XM_002273749	Endoplasmin, HSP90-like, SHEPHERD	2.68719	0.0144867
TC56557_556_S	XM_002273159	Subtilisin-like protease	2.6707	0.00890369
TC53421_1059_S	XM_002285725	Phosphate-induced family protein, PHI1c	2.5482	0.0137093
TC62913_575_X	XM_002282928	Thaumatin-like protein 3, Osmotin-like protein, PR-5	2.50656	0.0436096
TC63535_385_S	XM_002266933	Carboxylesterase 6, lipase, HSR203J like	2.49198	0.00701866
TC62549_12_S	XM_002262806	Glutathione S-transferase, homologue to AtGST6	2.4883	0.0389871
TC54304_485_S	XM_002263717	ankyrin repeat-containing protein	2.46225	0.0272166
TC53058_2044_S	XM_002263287	heat shock binding protein 70-5, ER luminal	2.45231	0.0349627
TC52597_1244_S	XM_002275185	DNAJ heat shock family protein	2.43667	0.0253066
TC58290_892_S	XM_002277630	Calnexin, calreticulin domain	2.42813	0.0387887
CN006776_594_S	XM_002275368	Putative lipase, senescence-associated gene 101, SAG101	2.38394	0.0348974
TC61467_520_S	XM_002271807	Chitinase class V, chitotriosidase-1-like	2.31385	0.0441307
TC62740_831_X	XM_002282402	uncharacterized protein	2.25816	0.00831267
TC65721_1469_X	XM_002282075	Cytochrome P450 protein CYP82A3	2.22085	0.0487905
TC53101_214_X	XM_002282365	Calreticulin	2.21961	0.00441193
TC57530_606_S	XM_003635623	Phosphoserine aminotransferase family	2.2148	0.0108524
CN545823_435_S	XM_002285562	Zinc binding dehydrogenase, odr-4 homolog	2.21471	0.0259278
TC59940_446_S	XM_002266956	Threonine aldolase-related protein	2.20097	0.0481969
TC65129_1518_S	XM_003631291	S-adenosylmethionine decarboxylase	2.17729	0.00652876
NP833510_28_X	XM_002273752	Pathogenesis related protein 1, PR-1	2.13836	0.0321567
TC54322_412_X	XM_002273879	Leucoanthocyanidin reductase 2	2.12233	0.00522566
TC70239_910_S	XM_002284466	Homeobox protein, GLABRA2	2.11927	0.0361917
TC53617_1071_X	XM_002266976	DNA helicase domain-containing protein	2.10024	0.0425327
TC59868_772_S	XM_002279605	Beta-adaptin-like protein C	2.09904	0.0416038
BQ798061_703_S	XM_002262662	Brassinosteroid insensitive-associated receptor kinase 1, BAK1	2.08973	0.0204718
TC54784_438_S	XM_002269898	Phosphofructokinase beta subunit	2.0673	0.0154667
TC58980_557_X	XM_002269379	beta-1,3-galactosyltransferase, Avr9 elicitor response protein	2.06673	0.0218845
TC58631_527_S	XM_002268301	Stress-induced protein, DUF 1005 domain	2.05364	0.0314442
TC59271_880_S	XM_002282103	G protein coupled transmembrane receptor, GPR107	2.04796	0.00728759
TC51932_140_S	XM_002275140	Receptor serine/threonine kinase	2.0449	0.0017985
GSVIVT00033845001_686_S	XM_002266050	E3 ubiquitin ligase, PRT1	2.02722	0.0205435
TC54072_563_S	XM_002265766	uncharacterized protein	2.02691	0.0400886
TC61052_311_S	XM_002278143	Calcium-dependent protein kinase, CDPK9	2.01402	0.0268581
TC69892_335_X	XM_002276397	Putative calreticulin-3	2.01363	0.015869
TC52651_1157_S	XM_002269900	L-idonate dehydrogenase, sorbitol dehydrogenase	0.468885	0.0416733
TC54638_600_X	XM_002270934	Non-specific lipid transfer protein, nsLTP P5	0.224709	0.0419455

## Sheet: JA-modulated genes
Differentially expressed transcripts (fold change ≥ 2 or ≤ 0.5; P < 0.05, t-test, n=3 per group) in leaves from JA-treated plants versus leaves from DMSO 0.1%-treated control plants
Probe	NCBI Identifier	Predicted function	Fold Change	P. value
TC51909_395_X	XM_002285538	13-Lipoxygenase, LOX-A	42.54	0.00345605
TC61800_773_S	XM_003633976	Putative ethylene response factor 5a, ERF5a	10.826	0.00400242
TC60752_1008_S	XM_002285224	Zinc-finger protein, ZAT10-like	9.64113	0.00835557
TC52780_638_X	XM_003631525	peptidyl-prolyl cis-trans isomerase-like, cyclophilin	8.58463	0.00203546
TC59118_771_S	XM_002271256	RING-H2 zinc finger protein, ATL2	7.07835	0.0341554
TC66010_465_S	XM_002283687	Calcium-binding EF hand family protein, CML45-like	6.35652	0.0318053
TC53421_1059_S	XM_002285725	Phosphate-induced family protein, PHI1c	5.66137	0.0498285
TC52171_1055_S	XM_002285726	Phosphate induced family protein, PHI1b	4.93364	0.041459
TC57703_975_S	XM_002282203	Putative ethylene response factor 5b, ERF5b	4.84869	0.0124463
TC60377_342_X	XM_002272955	Fatty acid hydroperoxide lyase FAHPL1	4.06072	0.033102
TC64351_1717_S	XM_002284774	Cytochrome P450 family, CYP82C	3.87157	0.0349249
TC53821_841_S	XM_002276179	Putative ethylene response factor 4, ERF4	3.33377	0.00178447
TC69190_348_S	XM_002274519	Aquaporin, PIP 2-1	3.02699	0.0143988
TC60167_853_S	XM_002282351	Unknown protein	2.35504	0.00153572
TC58126_587_S	XM_002277121	Jasmonate ZIM-domain protein, JAZ1	2.3312	0.0411032
TC69555_349_S	XM_003633705	Allene oxide cyclase, AOC1	2.26856	0.0243681
TC52651_1157_S	XM_002269900	L-idonate dehydrogenase, sorbitol dehydrogenase	2.15447	0.0239858
TC57568_789_S	XM_002283786	Putative lachrymatory-factor synthase, lipid transport	2.09299	0.0338295
TC68126_616_X	XM_002279656	Ethylene response factor ERF3a, AP2/ERF domain	2.06606	0.0181302
TC68763_1583_S	XM_002282398	Hydroxymethylglutaryl-CoA synthase 2	2.01211	0.0285146
TC68310_429_S	XM_002271664	Gibberellin-like receptor, GID1B-like	2.0004	0.0450909
TC57947_1370_S	XM_002285228	CBL-interacting protein kinase 25, CIPK25	0.496015	0.0115968
TC54809_752_S	XM_002275303	Membrane protein 11, UPF0497	0.493229	0.0277245
TC56128_874_S	XM_002282183	3-ketoacyl-coa synthase 21-like protein	0.490813	0.0188546
CD799397_316_S	XM_002282468	DEAD-box ATP-dependent RNA helicase 13-like	0.484133	0.0293326
GSVIVT00023159001_1046_S	XM_002279819	Unknown protein	0.481033	0.0328402
GSVIVT00011539001_835_S	XM_002270221	abhydrolase domain-containing protein FAM108B1-like	0.467355	0.0376562
TC53877_633_S	XM_002270468	Auxin-induced protein 15A-like	0.457764	0.0020928
TC64892_3714_S	4025089 rps14	Chloroplast 30S ribosomal protein S14, rps14	0.413348	0.0143192
