# Supplementary material for: The Sulfated Laminarin Triggers a Stress Transcriptome before Priming the SA- and ROS-Dependent Defenses during Grapevine's Induced Resistance against Plasmopara viticola
Source: PLoS One. 2014 Feb 6;9(2):e88145. doi: 10.1371/journal.pone.0088145 (PMC3916396; doi:10.1371/journal.pone.0088145)
Supplement: Table S2 — Specific and common genes modulated 12 hpt with PS3, Lam, SA and JA described in the Venn diagram. Large data set in xls file can be downloaded. (XLSX) [file pone.0088145.s005.xlsx]

## Sheet: Induced genes
Table S2: Specific and common genes modulated 12 hpt with PS3, laminarin, SA and JA described in the Venn diagram.
PS3 up-regulated (132)			Lam up-regulated (94)			SA up-regulated (67)			JA up-regulated (27)
NCBI Identifier	Predicted function	PS3/Adj	NCBI Identifier	Predicted function	Lam/Adj	NCBI Identifier	Predicted function	SA/ctrl	NCBI Identifier	Predicted function	JA/ctrl
XM_002266933	Carboxylesterase 6, lipase, HSR203J like	25.0047	XM_002282200	Rubisco activase, P-loop NTPase	20.0287	XM_002262821	Nucleoredoxin 1, thioredoxin-like domain, NRX1	33.017	XM_002285538	13-Lipoxygenase, LOX-A	42.54
XM_002282200	Rubisco activase, P-loop NTPase	22.6394	XM_002263144	Dihydrolipoamide dehydrogenase	17.1443	XM_002262982	Salicylic acid/benzoate o-methyltransferase, SAMT1	16.8939	XM_003633976	Putative ethylene response factor 5a, ERF5a	10.826
XM_002280447	Metal-nicotianamine/oligopeptide transporter, YSL1	13.1299	XM_002264687	Phosphate-induced family protein, PHI1a	16.5047	XM_002285219	VvWRKY transcription factor 3, similar to AtWRKY40	8.07439	XM_002285224	Zinc-finger protein, ZAT10-like	9.64113
XM_002264687	Phosphate-induced family protein, PHI1a	12.0646	XM_002282071	ATPase (AAA+ superfamily), peptidase-M41, FtsH domains	10.4559	XM_002281860	Unknown protein	6.24286	XM_003631525	peptidyl-prolyl cis-trans isomerase-like, cyclophilin	8.58463
XM_002262982	Salicylic acid/benzoate o-methyltransferase, SAMT1	10.3174	XM_002280447	Metal-nicotianamine/oligopeptide transporter, YSL1	9.93188	XM_002277475	Beta 1-3 glucanase, PR-2	5.15426	XM_002271256	RING-H2 zinc finger protein, ATL2	7.07835
XM_002283496	Heat shock cognate 70 kDa protein 2, HSC70-2	9.59153	XM_002266933	Carboxylesterase 6, lipase, HSR203J like	9.71082	XM_003633976	Putative ethylene response factor 5a, ERF5a	4.99781	XM_002283687	Calcium-binding EF hand family protein, CML45-like	6.35652
XM_002263144	Dihydrolipoamide dehydrogenase	9.58058	XM_002267690	Fructose-biphosphate aldolase Ia	9.15564	XM_002285224	Zinc-finger protein, ZAT10-like	4.98488	XM_002285725	Phosphate-induced family protein, PHI1c	5.66137
XM_003634014	Resveratrol synthase, STS	7.31661	XM_002274519	Aquaporin, PIP 2-1	7.64277	XM_003634111	Flavanone 3-dioxygenase-like protein	4.67709	XM_002285726	Phosphate induced family protein, PHI1b	4.93364
XM_002266169	Phosphoglycerate mutase	6.1128	XM_002283496	Heat shock cognate 70 kDa protein 2, HSC70-2	7.19525	XM_002283687	Calcium-binding EF hand family protein, CML45-like	4.21811	XM_002282203	Putative ethylene response factor 5b, ERF5b	4.84869
XM_002279395	Transmembane 9 protein, TM9-4	5.82567	XM_002279395	Transmembane 9 protein, TM9-4	6.39561	XM_002285726	Phosphate induced family protein, PHI1b	3.54033	XM_002272955	Fatty acid hydroperoxide lyase HPLA	4.06072
XM_002283830	Cystathionine-gamma-synthase, succinylhomoserine-lyase	5.72858	XM_002266169	Phosphoglycerate mutase	6.02073	XM_002275350	Class IV chitinase, PR-3, Chit4D	3.47197	XM_002284774	Cytochrome P450 family, CYP82C	3.87157
XM_003634988	Heat shock cognate 80-like, HSC80	5.42715	XM_002283830	Cystathionine-gamma-synthase, succinylhomoserine-lyase	5.01643	XM_002283188	lectin S-receptor-like serine/threonine-protein kinase RLK1	3.43557	XM_002276179	Putative ethylene response factor 4, ERF4	3.33377
XM_002267690	Fructose-biphosphate aldolase Ia	5.36634	XM_002265273	Ribose-phosphate pyrophosphokinase 1	4.83752	XM_002271256	RING-H2 zinc finger protein, ATL2	3.33979	XM_002275350	Class IV chitinase, PR-3, Chit4D	3.19223
XM_002262806	Glutathione S-transferase, homologue to AtGST6	5.29368	XM_002267910	Fasciclin-like arabinogalactan protein	4.47016	XM_003634022	Stilbene synthase 4 like	3.21189	XM_002274519	Aquaporin, PIP 2-1	3.02699
XM_002271664	Gibberellin-like receptor, GID1B-like	5.25368	XM_002262982	Salicylic acid/benzoate o-methyltransferase, SAMT1	4.2651	XM_002282203	Putative ethylene response factor 5b, ERF5b	3.18568	XM_002285038	Cyclin-A3-1-like	2.62658
XM_002285835	20S proteasome beta subunit C1, PBC1	5.18374	XM_003631610	glycine-rich RNA-binding protein GRP1A-like	4.2649	XM_002276179	Putative ethylene response factor 4, ERF4	3.07545	XM_002274755	Ca2+/H+ exchanger 3-like	2.61516
XM_002282071	ATPase (AAA+ superfamily), peptidase-M41, FtsH domains	4.96932	XM_002263353	Pro-X carboxypeptidase-like	4.21983	XM_002283782	Enhanced disease susceptibility 1, EDS1, lipase	3.06217	XM_003634022	Stilbene synthase 4 like	2.39764
4025089 rps14	Chloroplast 30S ribosomal protein S14, rps14	4.78085	XM_002285835	20S proteasome beta subunit C1, PBC1	4.12255	XM_002276232	heat shock binding protein 70, ER luminal	3.02789	XM_002282351	Unknown protein	2.35504
XM_002282316	Ubiquitin RAD23-3, RAD23 domain, similar to AT3g02540	4.76103	XM_002283113	60s ribosomal protein L2	4.04811	XM_002283345	Fructose-bisphosphate aldolase	3.01436	XM_002277121	Jasmonate ZIM-domain protein, JAZ1	2.3312
XM_002267427	Heat shock protein 83, HSP83 (HSP90)	4.70851	XM_002273694	Aldehyde dehydrogenase 3	3.71977	XM_002263494	Oligopeptide transporter 4, OPT4	3.00537	XM_003633705	Allene oxide cyclase, AOC1	2.26856
XM_002285116	3-oxo-d4,5-steroid 5b-reductase, VEP1	4.26873	XM_003631661	Transcription Factor GTE2-like	3.70209	XM_002271020	FKBP-type peptidyl-prolyl cis-trans isomerase	2.98451	XM_002269900	L-idonate dehydrogenase, sorbitol dehydrogenase	2.15447
XM_002271189	Argonaute endonuclease, AGO1	4.1746	XM_002262806	Glutathione S-transferase, homologue to AtGST6	3.6664	XM_003634707	Multidrug Resistance Protein, ABC transporter	2.97702	XM_002283786	Putative lachrymatory-factor synthase, lipid transport	2.09299
XM_002282365	Calreticulin	4.17411	XM_002263109	Glyceraldehyde-3-phosphate dehydrogenase, GAPDH	3.62809	XM_002269383	Leucine-rich repeat receptor-like protein kinase	2.92729	XM_002279656	Ethylene response factor ERF3a, AP2/ERF domain	2.06606
XM_002268696	Phenylalanine ammonia-lyase, PAL	4.11579	XM_002282316	Ubiquitin RAD23-3, RAD23 domain, similar to AT3g02540	3.61752	XM_002267589	hyoscyamine 6-dioxygenase-like	2.83846	XM_002273694	Aldehyde dehydrogenase 3	2.05191
XM_002273694	Aldehyde dehydrogenase 3	4.0658	XM_002267427	Heat shock protein 83, HSP83 (HSP90)	3.60121	XM_002263454	UDP-arabinopyranose mutase 1	2.78511	XM_002273879	Leucoanthocyanidin reductase 2	2.04445
XM_002269379	beta-1,3-galactosyltransferase, Avr9 elicitor response protein	3.95142	XM_002285154	Poly(A)-binding protein, post-transcriptional gene expression processes	3.58759	XM_002283496	Heat shock cognate 70 kDa protein 2, HSC70-2	2.7556	XM_002282398	Hydroxymethylglutaryl-CoA synthase 2	2.01211
XM_003631661	Transcription Factor GTE2-like	3.94985	XM_002283345	Fructose-bisphosphate aldolase	3.58725	XM_002266708	Glutathione S-transferase, GST 23-like	2.71178	XM_002271664	Gibberellin-like receptor, GID1B-like	2.0004
XM_002276481	Hypersensitive-induced response protein, HRI1	3.90518	XM_002263688	Phosphoribulokinase, PRK	3.5377	XM_002273749	Endoplasmin, HSP90-like, SHEPHERD	2.68719
XM_002265273	Ribose-phosphate pyrophosphokinase 1	3.8782	XM_003635249	Acyl-CoA oxidase	3.52951	XM_002273159	Subtilisin-like protease	2.6707
XM_002283345	Fructose-bisphosphate aldolase	3.83867	XM_002283731	Unknown protein	3.43036	XM_002285725	Phosphate-induced family protein, PHI1c	2.5482
XM_002269153	CBL-interacting protein kinase 7, CIPK07	3.7868	XM_002273159	Subtilisin-like protease	3.35896	XM_002282928	PR-5, Thaumatin-like protein 3, Osmotin-like protein	2.50656
XM_002263353	Pro-X carboxypeptidase-like	3.73686	XM_003634988	Heat shock cognate 80-like, HSC80	3.24456	XM_002266933	Carboxylesterase 6, lipase, HSR203J like	2.49198
XM_002275350	Class IV chitinase, PR-3, Chit4D	3.73091	XM_002282365	Calreticulin	3.22816	XM_002262806	Glutathione S-transferase, homologue to AtGST6	2.4883
XM_002269383	Leucine-rich repeat receptor-like protein kinase	3.71141	XM_002273490	Dihydropyrimidinase	3.12084	XM_002263717	ankyrin repeat-containing protein	2.46225
XM_002262631	CBL-interacting protein kinase 3, CIPK03	3.64426	XM_002271189	Argonaute endonuclease, AGO1	3.06821	XM_002263287	heat shock binding protein 70-5, ER luminal	2.45231
XM_003635249	Acyl-CoA oxidase	3.632	XM_002284466	Homeobox protein, GLABRA2	3.06607	XM_002275185	DNAJ heat shock family protein	2.43667
XM_002276879	RNA-binding protein, yth domain-containing protein	3.58627	XM_002269153	CBL-interacting protein kinase 7, CIPK07	3.01487	XM_002277630	Calnexin, calreticulin domain	2.42813
XM_002265654	Acetoacetyl-CoA thiolase	3.55807	XM_002268301	Stress-induced protein, DUF 1005 domain	3.0089	XM_002275368	Putative lipase, senescence-associated gene 101, SAG101	2.38394
XM_002267910	Fasciclin-like arabinogalactan protein	3.44916	XM_002284859	Glycosyl hydrolases family 2, carbohydrate-binding domain	2.97799	XM_002271807	Chitinase class V, chitotriosidase-1-like	2.31385
XM_002274519	Aquaporin, PIP 2-1	3.44773	XM_002273501	Unknown protein, DUF 3411 domain	2.93568	XM_002263530	Peptidylprolyl isomerase	2.26749
XM_002274895	Unknown protein, DUF 3475 and 668 domains	3.38308	XM_002282538	Chloroplast protein translocon component, TIC40	2.92217	XM_002276749	60S ribosomal protein L9	2.26138
XM_002267936	TPX2 (targeting protein for Xklp2) protein family	3.32873	XM_002264347	ATP-dependent Clp protease proteolytic subunit-related protein 1	2.91862	XM_002282402	uncharacterized protein	2.25816
XM_002273879	Leucoanthocyanidin reductase 2	3.31873	XM_002282337	Cytidine deaminase	2.91282	XM_002282075	Cytochrome P450 protein CYP82A3	2.22085
XM_002279605	Beta-adaptin-like protein C	3.24181	XM_002279295	CBL-interacting protein kinase 13, CIPK13	2.90386	XM_002282365	Calreticulin	2.21961
XM_002283731	Unknown protein	3.22235	XM_002279461	Glutamine synthetase	2.86843	XM_003635623	Phosphoserine aminotransferase family	2.2148
XM_003631610	glycine-rich RNA-binding protein GRP1A-like	3.22135	XM_002279605	Beta-adaptin-like protein C	2.84048	XM_002285562	Zinc binding dehydrogenase, odr-4 homolog	2.21471
XM_002284937	Cysteine protease, CP1	3.21294	XM_002276481	Hypersensitive-induced response protein, HRI1	2.8281	XM_002266956	Threonine aldolase-related protein	2.20097
XM_002264347	ATP-dependent Clp protease proteolytic subunit-related protein 1	3.16634	XM_002278507	RNA recognition motif-containing protein, VIP1	2.78693	XM_003631291	S-adenosylmethionine decarboxylase	2.17729
XM_002285154	Poly(A)-binding protein, post-transcriptional gene expression processes	3.1641	XM_003634014	Resveratrol synthase, STS	2.78693	XM_002266124	Pyruvate kinase	2.14383
XM_002263688	Phosphoribulokinase, PRK	3.1396	XM_003634423	pollen-specific protein C13-like	2.75083	XM_002273752	Pathogenesis related protein 1, PR-1	2.13836
XM_002273490	Dihydropyrimidinase	3.06574	XM_002268696	Phenylalanine ammonia-lyase, PAL	2.73166	XM_002280447	Metal-nicotianamine/oligopeptide transporter, YSL1	2.13122
XM_002284859	Glycosyl hydrolases family 2, carbohydrate-binding domain	3.06102	XM_002265654	Acetoacetyl-CoA thiolase	2.71186	XM_002273879	Leucoanthocyanidin reductase 2	2.12233
XM_002263109	Glyceraldehyde-3-phosphate dehydrogenase, GAPDH	3.0527	XM_002267936	TPX2 (targeting protein for Xklp2) protein family	2.69119	XM_002284466	Homeobox protein, GLABRA2	2.11927
XM_002283113	60s ribosomal protein L2	3.04229	4025089 rps14	Chloroplast 30S ribosomal protein S14, rps14	2.67661	XM_002273213	zeaxanthin epoxidase	2.10734
XM_002279728	Serine/threonine-protein kinase, AFC2	3.03237	XM_002281172	Transcription factor	2.67469	XM_002266976	DNA helicase domain-containing protein	2.10024
XM_002269898	Phosphofructokinase beta subunit	2.97803	XM_002269213	putative RNA binding protein FLK	2.65243	XM_002279605	Beta-adaptin-like protein C	2.09904
XM_002273621	6-phosphogluconolactonase	2.94974	XM_002274755	Ca2+/H+ exchanger 3-like	2.62223	XM_002262662	Brassinosteroid insensitive-associated receptor kinase 1, BAK1	2.08973
XM_002265309	NAM/NAC domain class transcription factor, NAC78	2.91067	XM_002279712	ADP/ATP carrier protein 1, ADP/ATP translocase 1	2.6104	XM_002269898	Phosphofructokinase beta subunit	2.0673
XM_002266124	Pyruvate kinase	2.86565	XM_002279890	AAA-type ATPase family protein	2.60634	XM_002269379	beta-1,3-galactosyltransferase, Avr9 elicitor response protein	2.06673
XM_002272746	4-coumarate-coA ligase, AMP dependent synthetase	2.82353	XM_002285772	acetyl-CoA carboxylase	2.47322	XM_002268301	Stress-induced protein, DUF 1005 domain	2.05364
XM_002279461	Glutamine synthetase	2.79779	XM_003634190	Cytochrome P450, CYP71	2.47099	XM_002282103	G protein coupled transmembrane receptor, GPR107	2.04796
XM_002273501	Unknown protein, DUF 3411 domain	2.76806	XM_002285821	Chloroplast photosystem II 22 kDa subunit S, PSBS	2.45618	XM_002275140	Receptor serine/threonine kinase	2.0449
XM_002269774	Sucrose-phosphatase	2.70294	XM_002273621	6-phosphogluconolactonase	2.45475	XM_002266050	E3 ubiquitin ligase, PRT1	2.02722
XM_002285772	acetyl-CoA carboxylase	2.70288	XM_002284888	Elongation factor 1-alpha 1, EF-1a	2.43586	XM_002265766	uncharacterized protein	2.02691
XM_002278507	RNA recognition motif-containing protein, VIP1	2.70052	XM_002262631	CBL-interacting protein kinase 3, CIPK03	2.41087	XM_002278143	Calcium-dependent protein kinase, CDPK9	2.01402
XM_002279295	CBL-interacting protein kinase 13, CIPK13	2.69521	XM_002276879	RNA-binding protein, yth domain-containing protein	2.39745	XM_002276397	Putative calreticulin-3	2.01363
XM_002275935	Xyloglucan endo-transglycosylase-like protein	2.69347	XM_002285116	3-oxo-d4,5-steroid 5b-reductase, VEP1	2.37822	XM_002285538	13-Lipoxygenase, LOX-A	2.00897
XM_002279890	AAA-type ATPase family protein	2.69091	XM_002273478	Tubulin beta chain	2.35597
XM_002285883	Dehydrin, phosphoprotein ECPP44-like	2.65872	XM_003634184	Putative ubiquinone biosynthesis protein COQ-8, S/T PK	2.34524
XM_002276749	60S ribosomal protein L9	2.62327	XM_002276050	Unknown protein	2.33893
XM_003634423	pollen-specific protein C13-like	2.61539	XM_002282462	Putative MYB transcription factor	2.33495
XM_002280164	Protein containing C-terminal RING-finger	2.57265	XM_002278600	Malate dehydrogenase	2.30979
XM_002285718	3-deoxy-D-arabino-heptulosonate 7-phosphate synthase 2	2.56553	XM_002270532	Uncharacterized protein	2.3051
XM_002282337	Cytidine deaminase	2.56389	XM_002269882	Plant peroxidase class III, PEROX4	2.29806
XM_002282538	Chloroplast protein translocon component, TIC40	2.54921	XM_002272289	UMP synthase, Uridine 5'-monophosphate synthase	2.26791
XM_002266057	riboflavin biosynthesis protein ribBA	2.53492	XM_002271664	Gibberellin-like receptor, GID1B-like	2.22602
XM_002277358	Ubiquitin-conjugating enzyme , enzyme E2 32-like	2.47858	XM_002269774	Sucrose-phosphatase	2.21709
XM_002284888	Elongation factor 1-alpha 1, EF-1a	2.46769	XM_002274690	Signal peptide peptidase-like protein, Growth-on protein	2.20352
XM_002283610	Protein kinase, APK1A	2.4428	XM_002266124	Pyruvate kinase	2.18372
XM_002264189	Mob kinase activator-like 1/phocein family protein	2.43547	XM_002283188	lectin S-receptor-like serine/threonine-protein kinase RLK1	2.18192
XM_002274755	Ca2+/H+ exchanger 3-like	2.38643	XM_002269379	beta-1,3-galactosyltransferase, Avr9 elicitor response protein	2.17099
XM_002277106	Protein phosphatase, PP-X 1	2.38402	XM_002280858	Nam-like protein 11	2.16763
XM_002269213	putative RNA binding protein FLK	2.37468	XM_002266057	riboflavin biosynthesis protein ribBA	2.16753
XM_002277369	CBL-interacting protein kinase 14, CIPK 14	2.3652	XM_002280164	Protein containing C-terminal RING-finger	2.15637
XM_002282083	polyubiquitin-A-like	2.34512	XM_002274856	Auxin signaling F-BOX 3 protein, transport inhibitor response-like protein, TIR	2.12283
XM_002270025	S-phase kinase-associated protein 1, SKP1B	2.3449	XM_002284937	Cysteine protease, CP1	2.11914
XM_002270221	abhydrolase domain-containing protein FAM108B1-like	2.32399	XM_002273213	zeaxanthin epoxidase	2.11395
XM_002282707	Peroxin 14, PEX14	2.32309	XM_002269242	Uncharacterized protein	2.0801
XM_003634190	Cytochrome P450, CYP71	2.31856	XM_002272746	4-coumarate-coA ligase, AMP dependent synthetase	2.05699
XM_002266027	Lysine-specific demethylase Jumonji JMJ14-like	2.3038	XM_002272109	AMP dependent synthetase/CoA ligase-like protein	2.05298
XM_002269429	Clathrin light chain 2 protein	2.26732	XM_002269373	60s ribosomal protein L8	2.03735
XM_002272109	AMP dependent synthetase/CoA ligase-like protein	2.26511	XM_002271080	Lipid transfer protein, LTP	2.02856
XM_002265133	Ethanolamine-phosphate cytidylyltransferase/ nucleotidyltransferase	2.26268	XM_002263045	Glutamate decarboxylase	2.02766
XM_002281172	Transcription factor	2.2585	XM_002283610	Protein kinase, APK1A	2.02681
XM_002268301	Stress-induced protein, DUF 1005 domain	2.25662
XM_002281860	Unknown protein	2.24237
XM_002285821	Chloroplast photosystem II 22 kDa subunit S, PSBS	2.23914
XM_002270532	Uncharacterized protein	2.21745
XM_002269242	Uncharacterized protein	2.21735
XM_002269373	60s ribosomal protein L8	2.21388
XM_002283715	NADP-dependent malate deshydrogenase	2.21241
XM_002273213	zeaxanthin epoxidase	2.20185
XM_002283188	lectin S-receptor-like serine/threonine-protein kinase RLK1	2.19958
XM_002273159	Subtilisin-like protease	2.19061
XM_002272289	UMP synthase, Uridine 5'-monophosphate synthase	2.18018
XM_002280622	Aluminum-induced protein	2.17837
XM_002280858	Nam-like protein 11	2.17002
XM_002267113	DNA binding protein, Methyl-CpG binding domain	2.16918
XM_002264804	10 kDa chaperonin, CPN10	2.1635
XM_002271020	FKBP-type peptidyl-prolyl cis-trans isomerase	2.16029
XM_002268802	Cyclin family protein, cyclin-T1-5-like	2.14645
XM_003634184	Putative ubiquinone biosynthesis protein COQ-8, S/T PK	2.14274
XM_002266708	Glutathione S-transferase, GST 23-like	2.11921
XM_002278600	Malate dehydrogenase	2.11221
XM_002278377	Phospholipase C, Phosphatidylglycerol specific	2.11141
XM_002279712	ADP/ATP carrier protein 1, ADP/ATP translocase 1	2.10554
XM_002284466	Homeobox protein, GLABRA2	2.10094
XM_002284277	Aspartate aminotransferase, transaminase A	2.09303
XM_002266956	Threonine aldolase-related protein	2.07683
XM_002263530	Peptidylprolyl isomerase	2.07007
XM_002274690	Signal peptide peptidase-like protein, Growth-on protein	2.06681
XM_002282462	Putative MYB transcription factor	2.06174
XM_002283462	Ankyrin-repeat containing protein 2, AKR2	2.04237
XM_002283859	F-box/LRR-repeat protein At5g63520-like	2.04066
XM_002266972	Ethylene transcription factor, AP2/ERF domain	2.03508
XM_002282351	Unknown protein	2.03289
XM_002274898	Squamosa promoter-binding protein, ankyrin domain	2.02853
XM_002263502	Calmodulin protein	2.02383
XM_002285135	Double-stranded RNA binding protein	2.01188
XM_002278156	BTB and TAZ zinc finger domain protein	2.01181
XM_002276697	Pm27 protein, DUF 1644 domain	2.00486
XM_002277991	50S ribosomal protein L33-like	2.00014

## Sheet: Specific genes
Genes only in PS3 (33)		Genes only in Lam (6)		Genes only in SA (32)		Genes only in JA (10)																Common elements in "SA" and "JA":
XM_002263502	Calmodulin protein	XM_002263045	Glutamate decarboxylase	XM_002262662	Brassinosteroid insensitive-associated kinase 1, BAK1	XM_002269900	L-idonate dehydrogenase, sorbitol dehydrogenase															XM_002271256	RING-H2 zinc finger protein, ATL2
XM_002264189	Mob kinase activator-like 1/phocein family protein	XM_002269882	Plant peroxidase class III, PEROX4	XM_002262821	Nucleoredoxin 1, thioredoxin-like domain, NRX1	XM_002272955	Fatty acid hydroperoxide lyase HPLA															XM_002276179	Putative ethylene response factor 4, ERF4
XM_002264804	10 kDa chaperonin, CPN10	XM_002271080	Lipid transfer protein, LTP	XM_002263287	heat shock binding protein 70-5, ER luminal	XM_002277121	Jasmonate ZIM-domain protein, JAZ1															XM_002282203	Putative ethylene response factor 5b, ERF5b
XM_002265133	Ethanolamine-phosphate cytidylyltransferase/ nucleotidyltransferase	XM_002273478	Tubulin beta chain	XM_002263454	UDP-arabinopyranose mutase 1	XM_002279656	Ethylene response factor ERF3a, AP2/ERF domain															XM_002283687	Calcium-binding EF hand family protein, CML45-like
XM_002265309	NAM/NAC domain class transcription factor, NAC78	XM_002274856	Auxin signaling F-BOX 3 protein, TIR	XM_002263494	Oligopeptide transporter 4, OPT4	XM_002282398	Hydroxymethylglutaryl-CoA synthase 2															XM_002285224	Zinc-finger protein, ZAT10-like
XM_002266027	Lysine-specific demethylase Jumonji JMJ14-like	XM_002276050	Unknown protein	XM_002263717	ankyrin repeat-containing protein	XM_002283786	Putative lachrymatory-factor synthase, lipid transport															XM_002285538	13-Lipoxygenase, LOX-A
XM_002266972	Ethylene transcription factor, AP2/ERF domain			XM_002265766	uncharacterized protein	XM_002284774	Cytochrome P450 family, CYP82C															XM_002285725	Phosphate-induced family protein, PHI1c
XM_002267113	DNA binding protein, Methyl-CpG binding domain			XM_002266050	E3 ubiquitin ligase, PRT1	XM_002285038	Cyclin-A3-1-like															XM_002285726	Phosphate induced family protein, PHI1b
XM_002268802	Cyclin family protein, cyclin-T1-5-like			XM_002266976	DNA helicase domain-containing protein	XM_003631525	peptidyl-prolyl cis-trans isomerase-like, cyclophilin															XM_003633976	Putative ethylene response factor 5a, ERF5a
XM_002269429	Clathrin light chain 2 protein			XM_002267589	hyoscyamine 6-dioxygenase-like	XM_003633705	Allene oxide cyclase, AOC1															XM_003634022	Stilbene synthase 4 like
XM_002270025	S-phase kinase-associated protein 1, SKP1B			XM_002271807	Chitinase class V, chitotriosidase-1-like
XM_002270221	abhydrolase domain-containing protein FAM108B1-like			XM_002273749	Endoplasmin, HSP90-like, SHEPHERD
XM_002274895	Unknown protein, DUF 3475 and 668 domains			XM_002273752	Pathogenesis related protein 1, PR-1
XM_002274898	Squamosa promoter-binding protein, ankyrin domain			XM_002275140	Receptor serine/threonine kinase
XM_002275935	Xyloglucan endo-transglycosylase-like protein			XM_002275185	DNAJ heat shock family protein
XM_002276697	Pm27 protein, DUF 1644 domain			XM_002275368	Putative senescence-associated gene 101, SAG101
XM_002277106	Protein phosphatase, PP-X 1			XM_002276232	heat shock binding protein 70, ER luminal
XM_002277358	Ubiquitin-conjugating enzyme , enzyme E2 32-like			XM_002276397	Putative calreticulin-3
XM_002277369	CBL-interacting protein kinase 14, CIPK 14			XM_002277475	Beta 1-3 glucanase, PR-2
XM_002277991	50S ribosomal protein L33-like			XM_002277630	Calnexin, calreticulin domain
XM_002278156	BTB and TAZ zinc finger domain protein			XM_002278143	Calcium-dependent protein kinase, CDPK9
XM_002278377	Phospholipase C, Phosphatidylglycerol specific			XM_002282075	Cytochrome P450 protein CYP82A3
XM_002279728	Serine/threonine-protein kinase, AFC2			XM_002282103	G protein coupled transmembrane receptor, GPR107
XM_002280622	Aluminum-induced protein			XM_002282402	uncharacterized protein
XM_002282083	polyubiquitin-A-like			XM_002282928	Thaumatin-like protein 3, PR-5
XM_002282707	Peroxin 14, PEX14			XM_002283782	Enhanced disease susceptibility 1, EDS1, lipase
XM_002283462	Ankyrin-repeat containing protein 2, AKR2			XM_002285219	VvWRKY transcription factor 3, similar to AtWRKY40
XM_002283715	NADP-dependent malate deshydrogenase			XM_002285562	Zinc binding dehydrogenase, odr-4 homolog
XM_002283859	F-box/LRR-repeat protein At5g63520-like			XM_003631291	S-adenosylmethionine decarboxylase
XM_002284277	Aspartate aminotransferase, transaminase A			XM_003634111	Flavanone 3-dioxygenase-like protein
XM_002285135	Double-stranded RNA binding protein			XM_003634707	Multidrug Resistance Protein, ABC transporter
XM_002285718	3-deoxy-D-arabino-heptulosonate 7-phosphate synthase 2			XM_003635623	Phosphoserine aminotransferase family
XM_002285883	Dehydrin, phosphoprotein ECPP44-like

## Sheet: Common genes
Common genes in PS3 and Lam (69)		Common genes in PS3 and SA (8)		Common genes in PS3, Lam and SA (15)		Common genes in PS3, SA and JA (2)		Common genes in PS3, Lam and JA (4)		Common genes in PS3 and JA (1)
4025089 rps14	Chloroplast 30S ribosomal protein S14, rps14	XM_002263530	Peptidylprolyl isomerase	XM_002262806	Glutathione S-transferase, homologue to AtGST6	XM_002273879	Leucoanthocyanidin reductase 2	XM_002271664	Gibberellin-like receptor, GID1B-like	XM_002282351	Unknown protein
XM_002262631	CBL-interacting protein kinase 3, CIPK03	XM_002266708	Glutathione S-transferase, GST 23-like	XM_002262982	Salicylic acid/benzoate o-methyltransferase, SAMT1	XM_002275350	Class IV chitinase, PR-3, Chit4D	XM_002273694	Aldehyde dehydrogenase 3
XM_002263109	Glyceraldehyde-3-phosphate dehydrogenase, GAPDH	XM_002266956	Threonine aldolase-related protein	XM_002266124	Pyruvate kinase			XM_002274519	Aquaporin, PIP 2-1
XM_002263144	Dihydrolipoamide dehydrogenase	XM_002269383	Leucine-rich repeat receptor-like protein kinase	XM_002266933	Carboxylesterase 6, lipase, HSR203J like			XM_002274755	Ca2+/H+ exchanger 3-like
XM_002263353	Pro-X carboxypeptidase-like	XM_002269898	Phosphofructokinase beta subunit	XM_002268301	Stress-induced protein, DUF 1005 domain
XM_002263688	Phosphoribulokinase, PRK	XM_002271020	FKBP-type peptidyl-prolyl cis-trans isomerase	XM_002269379	beta-1,3-galactosyltransferase, Avr9 elicitor response protein
XM_002264347	ATP-dependent Clp protease proteolytic subunit-related protein 1	XM_002276749	60S ribosomal protein L9	XM_002273159	Subtilisin-like protease
XM_002264687	Phosphate-induced family protein, PHI1a	XM_002281860	Unknown protein	XM_002273213	zeaxanthin epoxidase
XM_002265273	Ribose-phosphate pyrophosphokinase 1			XM_002279605	Beta-adaptin-like protein C
XM_002265654	Acetoacetyl-CoA thiolase			XM_002280447	Metal-nicotianamine/oligopeptide transporter, YSL1
XM_002266057	riboflavin biosynthesis protein ribBA			XM_002282365	Calreticulin
XM_002266169	Phosphoglycerate mutase			XM_002283188	lectin S-receptor-like serine/threonine-protein kinase RLK1
XM_002267427	Heat shock protein 83, HSP83 (HSP90)			XM_002283345	Fructose-bisphosphate aldolase
XM_002267690	Fructose-biphosphate aldolase Ia			XM_002283496	Heat shock cognate 70 kDa protein 2, HSC70-2
XM_002267910	Fasciclin-like arabinogalactan protein			XM_002284466	Homeobox protein, GLABRA2
XM_002267936	TPX2 (targeting protein for Xklp2) protein family
XM_002268696	Phenylalanine ammonia-lyase, PAL
XM_002269153	CBL-interacting protein kinase 7, CIPK07
XM_002269213	putative RNA binding protein FLK
XM_002269242	Uncharacterized protein
XM_002269373	60s ribosomal protein L8
XM_002269774	Sucrose-phosphatase
XM_002270532	Uncharacterized protein
XM_002271189	Argonaute endonuclease, AGO1
XM_002272109	AMP dependent synthetase/CoA ligase-like protein
XM_002272289	UMP synthase, Uridine 5'-monophosphate synthase
XM_002272746	4-coumarate-coA ligase, AMP dependent synthetase
XM_002273490	Dihydropyrimidinase
XM_002273501	Unknown protein, DUF 3411 domain
XM_002273621	6-phosphogluconolactonase
XM_002274690	Signal peptide peptidase-like protein, Growth-on protein
XM_002276481	Hypersensitive-induced response protein, HRI1
XM_002276879	RNA-binding protein, yth domain-containing protein
XM_002278507	RNA recognition motif-containing protein, VIP1
XM_002278600	Malate dehydrogenase
XM_002279295	CBL-interacting protein kinase 13, CIPK13
XM_002279395	Transmembane 9 protein, TM9-4
XM_002279461	Glutamine synthetase
XM_002279712	ADP/ATP carrier protein 1, ADP/ATP translocase 1
XM_002279890	AAA-type ATPase family protein
XM_002280164	Protein containing C-terminal RING-finger
XM_002280858	Nam-like protein 11
XM_002281172	Transcription factor
XM_002282071	ATPase (AAA+ superfamily), peptidase-M41, FtsH domains
XM_002282200	Rubisco activase, P-loop NTPase
XM_002282316	Ubiquitin RAD23-3, RAD23 domain, similar to AT3g02540
XM_002282337	Cytidine deaminase
XM_002282462	Putative MYB transcription factor
XM_002282538	Chloroplast protein translocon component, TIC40
XM_002283113	60s ribosomal protein L2
XM_002283610	Protein kinase, APK1A
XM_002283731	Unknown protein
XM_002283830	Cystathionine-gamma-synthase, succinylhomoserine-lyase
XM_002284859	Glycosyl hydrolases family 2, carbohydrate-binding domain
XM_002284888	Elongation factor 1-alpha 1, EF-1a
XM_002284937	Cysteine protease, CP1
XM_002285116	3-oxo-d4,5-steroid 5b-reductase, VEP1
XM_002285154	Poly(A)-binding protein, post-transcriptional gene expression processes
XM_002285772	acetyl-CoA carboxylase
XM_002285821	Chloroplast photosystem II 22 kDa subunit S, PSBS
XM_002285835	20S proteasome beta subunit C1, PBC1
XM_003631610	glycine-rich RNA-binding protein GRP1A-like
XM_003631661	Transcription Factor GTE2-like
XM_003634014	Resveratrol synthase, STS
XM_003634184	Putative ubiquinone biosynthesis protein COQ-8, S/T PK
XM_003634190	Cytochrome P450, CYP71
XM_003634423	pollen-specific protein C13-like
XM_003634988	Heat shock cognate 80-like, HSC80
XM_003635249	Acyl-CoA oxidase
