# Supplementary material for: The Sulfated Laminarin Triggers a Stress Transcriptome before Priming the SA- and ROS-Dependent Defenses during Grapevine's Induced Resistance against Plasmopara viticola
Source: PLoS One. 2014 Feb 6;9(2):e88145. doi: 10.1371/journal.pone.0088145 (PMC3916396; doi:10.1371/journal.pone.0088145)
Supplement: Table S3 — Gene list corresponding to the GO enrichment analysis by the AgriGO software. Large data set in xls file can be downloaded. (XLSX) [file pone.0088145.s006.xlsx]

## Sheet: GO table
Table S3: Genes list corresponding to the GO enrichment analysis by the AgriGO software. Gene lists are in the next associated excel sheets.
	PS3-induced transcripts	Reference transcripts (Genoscope 8x)	% in our data	% in reference data
Response to stimulus	50	7265	40.9836	29.0728	signif#
Response to stress	37	4857	30.3279	19.4366	signif#
Response to temperature stimulus	13	890	10.6557	3.56157	signif*
Response to inorganic substance	8	317	6.55738	1.26856	signif*
Response to oxidative stress	8	647	6.55738	2.58914	signif#
Response to light stimulus	9	938	7.37705	3.75365	signif#
Defense response	12	2025	9.83607	8.10357
Cellular catabolic process	23	1397	18.8525	5.59046	signif*																	0	0
Cellular nitrogen compound metabolic process	16	791	13.1148	3.16539	signif*
Cellular nitrogen compound biosynthetic process	9	590	7.37705	2.36104
Carbohydrate catabolic process	11	411	9.01639	1.64472	signif*
Glycolysis	7	142	5.7377	0.56825	signif*
Generation of precursor metabolites and energy	10	609	8.19672	2.43707
Chloroplast	23	2178	18.8525	8.71583	signif*
Chloroplast thylakoid	9	427	7.37705	1.70875	signif*
Mitochondrion	21	1832	17.2131	7.33123	signif*
Cytosol	19	1611	15.5738	6.44684	signif*
			total input genes	total reference genes
			122	24989
						Gene enrichment analysis of the PS3-induced transcripts with a fold-change of 2 or higher from the microarray study . Only statistically significant groups, along with some interesting non-significant ones, are shown. An asterisk (*) implies statistical significance (Fisher's exact test with Benjamini-Yekutieli false detection rate correction, q < 0.05). The groups with a hash mark (#) were signi…

## Sheet: NCBI vs Genoscope ID
PS3 up-regulated gene			Relative fold change
NCBI identifier	Genoscope (8x) identifier	Predicted function	PS3/Adj	Lam/Adj	SA/ctrl	JA/ctrl
XM_002266933	GSVIVT00002044001	Carboxylesterase 6, lipase, HSR203J like	25.0047	9.71082	2.49198	1.4682
XM_002282200	GSVIVT00024270001	Rubisco activase, P-loop NTPase	22.6394	20.0287	1.88111	1.23544
XM_002280447	GSVIVT00000527001	Metal-nicotianamine/oligopeptide transporter, YSL1	13.1299	9.93188	2.13122	1.13573
XM_002264687	GSVIVT00008759001	Phosphate-induced family protein, PHI1a	12.0646	16.5047	1.6846	1.0205
XM_002262982	GSVIVT00024879001	Salicylic acid/benzoate o-methyltransferase, SAMT1	10.3174	4.2651	16.8939	0.709655
XM_002283496	GSVIVT00018481001	Heat shock cognate 70 kDa protein 2, HSC70-2	9.59153	7.19525	2.7556	1.12927
XM_002263144	GSVIVT00019672001	Dihydrolipoamide dehydrogenase	9.58058	17.1443	1.62673	1.1218
XM_003634014	GSVIVT00010117001	Resveratrol synthase, STS	7.31661	2.78693	1.19098	1.11663
XM_002266169	GSVIVT00033622001	Phosphoglycerate mutase	6.1128	6.02073	1.77459	1.42516
XM_002279395	GSVIVT00034166001	Transmembane 9 protein, TM9-4	5.82567	6.39561	1.11545	0.995631
XM_002283830	GSVIVT00021002001	Cystathionine-gamma-synthase, succinylhomoserine-lyase	5.72858	5.01643	1.60241	0.965577
XM_003634988	GSVIVT00004280001	Heat shock cognate 80-like, HSC80	5.42715	3.24456	1.59332	1.08277
XM_002267690	GSVIVT00035963001	Fructose-biphosphate aldolase Ia	5.36634	9.15564	1.22408	1.08914
XM_002262806	GSVIVT00027957001	Glutathione S-transferase, homologue to AtGST6	5.29368	3.6664	2.4883	1.07381
XM_002271664	GSVIVT00023625001	Gibberellin-like receptor, GID1B-like	5.25368	2.22602	1.39886	2.0004
XM_002285835	GSVIVT00015420001	20S proteasome beta subunit C1, PBC1	5.18374	4.12255	1.40806	1.21372
XM_002282071	GSVIVT00018790001	ATPase (AAA+ superfamily), peptidase-M41, FtsH domains	4.96932	10.4559	1.26814	1.09706
4025089 rps14	GSVIVT00013208001	Chloroplast 30S ribosomal protein S14, rps14	4.78085	2.67661	0.696195	0.413348
XM_002282316	GSVIVT00030328001	Ubiquitin RAD23-3, RAD23 domain, similar to AT3g02540	4.76103	3.61752	1.71713	1.40701
XM_002267427	GSVIVT00021159001	Heat shock protein 83, HSP83 (HSP90)	4.70851	3.60121	1.40152	1.06791
XM_002285116	GSVIVT00014929001	3-oxo-d4,5-steroid 5b-reductase, VEP1	4.26873	2.37822	1.66243	1.18382
XM_002271189	GSVIVT00027767001	Argonaute endonuclease, AGO1	4.1746	3.06821	1.49028	1.12283
XM_002282365	GSVIVT00022619001	Calreticulin	4.17411	3.22816	2.21961	1.639
XM_002268696	GSVIVT00013939001	Phenylalanine ammonia-lyase, PAL	4.11579	2.73166	0.868822	1.01704
XM_002273694	GSVIVT00019283001	Aldehyde dehydrogenase 3	4.0658	3.71977	1.14408	2.05191
XM_002269379	GSVIVT00019231001	beta-1,3-galactosyltransferase, Avr9 elicitor response protein	3.95142	2.17099	2.06673	1.15375
XM_003631661	GSVIVT00005742001	Transcription Factor GTE2-like	3.94985	3.70209	1.39811	1.15785
XM_002276481	GSVIVT00028994001	Hypersensitive-induced response protein, HRI1	3.90518	2.8281	1.69681	1.09332
XM_002265273	GSVIVT00018977001	Ribose-phosphate pyrophosphokinase 1	3.8782	4.83752	1.60432	1.53938
XM_002283345	GSVIVT00021665001	Fructose-bisphosphate aldolase	3.83867	3.58725	3.01436	1.75041
XM_002269153	GSVIVT00037468001	CBL-interacting protein kinase 7, CIPK07	3.7868	3.01487	1.09909	1.53908
XM_002263353	GSVIVT00010656001	Pro-X carboxypeptidase-like	3.73686	4.21983	1.26695	1.15358
XM_002275350	GSVIVT00034644001	Class IV chitinase, PR-3, Chit4D	3.73091	1.00738	3.47197	3.19223
XM_002269383	GSVIVT00035379001	Leucine-rich repeat receptor-like protein kinase	3.71141	1.84367	2.92729	1.07824
XM_002262631	GSVIVT00013357001	CBL-interacting protein kinase 3, CIPK03	3.64426	2.41087	1.33301	0.83686
XM_003635249	GSVIVT00009514001	Acyl-CoA oxidase	3.632	3.52951	1.52414	1.54307
XM_002276879	GSVIVT00025479001	RNA-binding protein, yth domain-containing protein	3.58627	2.39745	1.63439	1.71452
XM_002265654	GSVIVT00029076001	Acetoacetyl-CoA thiolase	3.55807	2.71186	1.6287	1.31241
XM_002267910	GSVIVT00029095001	Fasciclin-like arabinogalactan protein	3.44916	4.47016	1.22946	1.60967
XM_002274519		Aquaporin, PIP 2-1	3.44773	7.64277	0.832469	3.02699
XM_002274895	GSVIVT00014410001	Unknown protein, DUF 3475 and 668 domains	3.38308	1.8613	1.54781	1.34206
XM_002267936	GSVIVT00002163001	TPX2 (targeting protein for Xklp2) protein family	3.32873	2.69119	1.29843	0.998245
XM_002273879	GSVIVT00017628001	Leucoanthocyanidin reductase 2	3.31873	0.852666	2.12233	2.04445
XM_002279605	GSVIVT00002570001	Beta-adaptin-like protein C	3.24181	2.84048	2.09904	1.46649
XM_002283731	GSVIVT00025575001	Unknown protein	3.22235	3.43036	1.85224	1.56037
XM_003631610	GSVIVT00036381001	glycine-rich RNA-binding protein GRP1A-like	3.22135	4.2649	1.41063	1.21674
XM_002284937	GSVIVT00014875001	Cysteine protease, CP1	3.21294	2.11914	1.52669	1.23585
XM_002264347	GSVIVT00001455001	ATP-dependent Clp protease proteolytic subunit-related protein 1	3.16634	2.91862	1.18688	0.930724
XM_002285154	GSVIVT00036627001	Poly(A)-binding protein, post-transcriptional gene expression processes	3.1641	3.58759	1.43028	1.29518
XM_002263688	GSVIVT00009034001	Phosphoribulokinase, PRK	3.1396	3.5377	1.71974	1.47975
XM_002273490	GSVIVT00017241001	Dihydropyrimidinase	3.06574	3.12084	1.31529	1.175
XM_002284859	GSVIVT00027658001	Glycosyl hydrolases family 2, carbohydrate-binding domain	3.06102	2.97799	1.45232	1.53622
XM_002263109	GSVIVT00009717001	Glyceraldehyde-3-phosphate dehydrogenase, GAPDH	3.0527	3.62809	1.51375	1.09278
XM_002283113	GSVIVT00027466001	60s ribosomal protein L2	3.04229	4.04811	1.61682	1.2787
XM_002279728	GSVIVT00015959001	Serine/threonine-protein kinase, AFC2	3.03237	1.4148	1.17558	1.37362
XM_002269898	GSVIVT00013290001	Phosphofructokinase beta subunit	2.97803	1.98965	2.0673	1.44722
XM_002273621	GSVIVT00037200001	6-phosphogluconolactonase	2.94974	2.45475	1.27851	1.07441
XM_002265309	GSVIVT00018103001	NAM/NAC domain class transcription factor, NAC78	2.91067	1.66211	1.68174	1.56204
XM_002266124	GSVIVT00033621001	Pyruvate kinase	2.86565	2.18372	2.14383	1.61834
XM_002272746	GSVIVT00031383001	4-coumarate-coA ligase, AMP dependent synthetase	2.82353	2.05699	0.926823	0.837692
XM_002279461	GSVIVT00019881001	Glutamine synthetase	2.79779	2.86843	0.881286	1.04821
XM_002273501	GSVIVT00026559001	Unknown protein, DUF 3411 domain	2.76806	2.93568	1.37569	1.14823
XM_002269774	GSVIVT00027142001	Sucrose-phosphatase	2.70294	2.21709	1.19339	1.27893
XM_002285772	GSVIVT00015269001	acetyl-CoA carboxylase	2.70288	2.47322	1.37011	1.22084
XM_002278507	GSVIVT00015704001	RNA recognition motif-containing protein, VIP1	2.70052	2.78693	1.62943	1.2513
XM_002279295	GSVIVT00029411001	CBL-interacting protein kinase 13, CIPK13	2.69521	2.90386	1.56167	1.33527
XM_002275935	GSVIVT00015670001	Xyloglucan endo-transglycosylase-like protein	2.69347	1.85692	1.3413	1.02177
XM_002279890	GSVIVT00017926001	AAA-type ATPase family protein	2.69091	2.60634	1.44201	1.47388
XM_002285883	GSVIVT00015547001	Dehydrin, phosphoprotein ECPP44-like	2.65872	1.76308	1.50555	1.31028
XM_002276749	GSVIVT00034120001	60S ribosomal protein L9	2.62327	1.92877	2.26138	1.47323
XM_003634423	GSVIVT00015265001	pollen-specific protein C13-like	2.61539	2.75083	0.602637	0.705778
XM_002280164	GSVIVT00023172001	Protein containing C-terminal RING-finger	2.57265	2.15637	1.09142	1.05553
XM_002285718	GSVIVT00015196001	3-deoxy-D-arabino-heptulosonate 7-phosphate synthase 2	2.56553	1.82995	0.974515	1.0954
XM_002282337	GSVIVT00016579001	Cytidine deaminase	2.56389	2.91282	1.43005	1.51262
XM_002282538	GSVIVT00021997001	Chloroplast protein translocon component, TIC40	2.54921	2.92217	1.37511	1.16208
XM_002266057	GSVIVT00012169001	Riboflavin biosynthesis protein ribBA	2.53492	2.16753	1.27068	1.39008
XM_002277358	GSVIVT00033129001	Ubiquitin-conjugating enzyme , enzyme E2 32-like	2.47858	1.60623	1.61216	1.21005
XM_002284888	GSVIVT00024496001	Elongation factor 1-alpha 1, EF-1a	2.46769	2.43586	1.14877	0.911394
XM_002283610	GSVIVT00024313001	Protein kinase, APK1A	2.4428	2.02681	1.4678	0.840043
XM_002264189	GSVIVT00026656001	Mob kinase activator-like 1/phocein family protein	2.43547	1.63087	1.26157	1.10791
XM_002274755	GSVIVT00021505001	Ca2+/H+ exchanger 3-like	2.38643	2.62223	1.46577	2.61516
XM_002277106	GSVIVT00027248001	Protein phosphatase, PP-X 1	2.38402	1.86231	1.15816	1.16312
XM_002269213	GSVIVT00002157001	putative RNA binding protein FLK	2.37468	2.65243	1.29187	1.01357
XM_002277369	GSVIVT00031453001	CBL-interacting protein kinase 14, CIPK 14	2.3652	1.87277	1.75238	1.61205
XM_002282083	GSVIVT00027390001	polyubiquitin-A-like	2.34512	1.78675	1.10989	1.20821
XM_002270025	GSVIVT00014362001	S-phase kinase-associated protein 1, SKP1B	2.3449	1.65427	1.02565	1.05283
XM_002270221	GSVIVT00011539001	abhydrolase domain-containing protein FAM108B1-like	2.32399	1.06592	0.98278	0.467355
XM_002282707	GSVIVT00016084001	Peroxin 14, PEX14	2.32309	1.99199	1.57882	1.23288
XM_003634190	GSVIVT00015950001	Cytochrome P450, CYP71	2.31856	2.47099	1.22492	1.44513
XM_002266027	GSVIVT00002226001	Lysine-specific demethylase Jumonji JMJ14-like	2.3038	1.13472	1.69667	1.0969
XM_002269429	GSVIVT00029265001	Clathrin light chain 2 protein	2.26732	1.49028	1.65752	1.02824
XM_002272109	GSVIVT00000396001	AMP dependent synthetase/CoA ligase-like protein	2.26511	2.05298	1.45554	1.38606
XM_002265133	GSVIVT00033614001	Ethanolamine-phosphate cytidylyltransferase/ nucleotidyltransferase	2.26268	1.7929	1.39217	1.41693
XM_002281172	GSVIVT00016765001	Transcription factor	2.2585	2.67469	1.39255	1.16425
XM_002268301	GSVIVT00022959001	Stress-induced protein, DUF 1005 domain	2.25662	3.0089	2.05364	0.897739
XM_002281860	GSVIVT00016552001	Unknown protein	2.24237	1.60964	6.24286	1.00561
XM_002285821	GSVIVT00015393001	Chloroplast photosystem II 22 kDa subunit S, PSBS	2.23914	2.45618	1.3312	1.07713
XM_002270532	GSVIVT00033666001	Uncharacterized protein	2.21745	2.3051	1.37596	1.52685
XM_002269242	GSVIVT00006746001	Uncharacterized protein	2.21735	2.0801	1.43794	1.19226
XM_002269373	GSVIVT00036802001	60s ribosomal protein L8	2.21388	2.03735	1.31908	1.06188
XM_002283715	GSVIVT00016671001	NADP-dependent malate deshydrogenase	2.21241	1.72688	1.6916	1.52086
XM_002273213	GSVIVT00017365001	zeaxanthin epoxidase	2.20185	2.11395	2.10734	1.66011
XM_002283188	GSVIVT00024700001	lectin S-receptor-like serine/threonine-protein kinase RLK1	2.19958	2.18192	3.43557	1.63552
XM_002273159	GSVIVT00037196001	Subtilisin-like protease	2.19061	3.35896	2.6707	0.964758
XM_002272289	GSVIVT00031018001	UMP synthase, Uridine 5'-monophosphate synthase	2.18018	2.26791	1.75684	1.6476
XM_002280622	GSVIVT00019915001	Aluminum-induced protein	2.17837	1.36046	1.16939	1.03651
XM_002280858	GSVIVT00015787001	Nam-like protein 11	2.17002	2.16763	1.45486	0.831254
XM_002267113	GSVIVT00000334001	DNA binding protein, Methyl-CpG binding domain	2.16918	1.4231	1.20707	1.55998
XM_002264804	GSVIVT00017271001	10 kDa chaperonin, CPN10	2.1635	1.53432	1.38383	1.43974
XM_002271020	GSVIVT00012382001	FKBP-type peptidyl-prolyl cis-trans isomerase	2.16029	1.79742	2.98451	1.2772
XM_002268802	GSVIVT00035737001	Cyclin family protein, cyclin-T1-5-like	2.14645	1.69209	1.43202	1.56048
XM_003634184	GSVIVT00010471001	Putative ubiquinone biosynthesis protein COQ-8, S/T PK	2.14274	2.34524	1.61687	1.09956
XM_002266708	GSVIVT00028452001	Glutathione S-transferase, GST 23-like	2.11921	1.07006	2.71178	1.4247
XM_002278600	GSVIVT00035023001	Malate dehydrogenase	2.11221	2.30979	1.75764	1.81911
XM_002278377	GSVIVT00024115001	Phospholipase C, Phosphatidylglycerol specific	2.11141	1.51412	1.34814	1.29111
XM_002279712	GSVIVT00028814001	ADP/ATP carrier protein 1, ADP/ATP translocase 1	2.10554	2.6104	1.27617	1.38896
XM_002284466	GSVIVT00034385001	Homeobox protein, GLABRA2	2.10094	3.06607	2.11927	1.42848
XM_002284277	GSVIVT00016723001	Aspartate aminotransferase, transaminase A	2.09303	1.94289	1.59724	1.88474
XM_002266956	GSVIVT00002220001	Threonine aldolase-related protein	2.07683	1.25466	2.20097	0.966667
XM_002263530	GSVIVT00011129001	Peptidylprolyl isomerase	2.07007	1.23968	2.26749	1.04369
XM_002274690	GSVIVT00026877001	Signal peptide peptidase-like protein, Growth-on protein	2.06681	2.20352	1.22328	1.10232
XM_002282462	GSVIVT00016585001	Putative MYB transcription factor	2.06174	2.33495	1.32829	1.21947
XM_002283462	GSVIVT00036322001	Ankyrin-repeat containing protein 2, AKR2	2.04237	1.74556	1.45985	1.52521
XM_002283859	GSVIVT00017954001	F-box/LRR-repeat protein At5g63520-like	2.04066	1.94935	1.44567	1.129
XM_002266972	GSVIVT00034010001	Ethylene transcription factor, AP2/ERF domain	2.03508	1.79394	1.39815	1.26691
XM_002282351	GSVIVT00030329001	Unknown protein	2.03289	0.692562	1.46755	2.35504
XM_002274898	GSVIVT00019711001	Squamosa promoter-binding protein, ankyrin domain	2.02853	1.64913	1.5744	1.06319
XM_002263502	GSVIVT00006055001	Calmodulin protein	2.02383	1.36103	1.39831	0.90598
XM_002285135	GSVIVT00024541001	Double-stranded RNA binding protein	2.01188	1.68568	1.18942	1.08587
XM_002278156	GSVIVT00015922001	BTB and TAZ zinc finger domain protein	2.01181	1.51296	1.52122	1.92399
XM_002276697		Pm27 protein, DUF 1644 domain	2.00486	1.9699	0.988087	1.21688
XM_002277991	GSVIVT00019846001	50S ribosomal protein L33-like	2.00014	1.41395	1.75266	1.00946

## Sheet: Biological process - Gene list1
GO accession	GO:0044248	GO:0044265	GO:0006066	GO:0046164	GO:0016052	GO:0005996	GO:0046365	GO:0044275	GO:0019320	GO:0019318	GO:0006006	GO:0006007	GO:0006096
Description	Cellular catabolic process	Cellular macromolecule catabolic process	Alcohol metabolic process	Alcohol catabolic process	Carbohydrate catabolic process	Monosaccharide metabolic process	Monosaccharide catabolic process	Cellular carbohydrate catabolic process	Hexose catabolic process	Hexose metabolic process	Glucose metabolic process	Glucose catabolic process	Glycolysis
FDR-test p-value	0.00044	0.003	0.018	0.0011	0.0012	0.02	0.0009	0.0017	0.00026	0.0031	0.00044	0.00026	0.0011
Genoscope 8x identifiers	GSVIVT00033129001	GSVIVT00033622001	GSVIVT00033622001	GSVIVT00033622001	GSVIVT00033622001	GSVIVT00033622001	GSVIVT00033622001	GSVIVT00033622001	GSVIVT00033622001	GSVIVT00033622001	GSVIVT00033622001	GSVIVT00033622001	GSVIVT00033622001
	GSVIVT00015420001	GSVIVT00013290001	GSVIVT00013290001	GSVIVT00013290001	GSVIVT00013290001	GSVIVT00013290001	GSVIVT00013290001	GSVIVT00013290001	GSVIVT00013290001	GSVIVT00013290001	GSVIVT00013290001	GSVIVT00013290001	GSVIVT00013290001
	GSVIVT00018790001	GSVIVT00030328001	GSVIVT00033614001	GSVIVT00035963001	GSVIVT00016671001	GSVIVT00035963001	GSVIVT00035963001	GSVIVT00035963001	GSVIVT00035963001	GSVIVT00035963001	GSVIVT00035963001	GSVIVT00035963001	GSVIVT00035963001
	GSVIVT00009514001	GSVIVT00015420001	GSVIVT00035963001	GSVIVT00033621001	GSVIVT00035963001	GSVIVT00033621001	GSVIVT00033621001	GSVIVT00033621001	GSVIVT00033621001	GSVIVT00033621001	GSVIVT00033621001	GSVIVT00033621001	GSVIVT00033621001
	GSVIVT00033621001	GSVIVT00018790001	GSVIVT00033621001	GSVIVT00037200001	GSVIVT00034644001	GSVIVT00037200001	GSVIVT00037200001	GSVIVT00037200001	GSVIVT00037200001	GSVIVT00037200001	GSVIVT00037200001	GSVIVT00037200001	GSVIVT00019672001
	GSVIVT00019672001	GSVIVT00033621001	GSVIVT00037200001	GSVIVT00019672001	GSVIVT00033621001	GSVIVT00019672001	GSVIVT00019672001	GSVIVT00019672001	GSVIVT00019672001	GSVIVT00019672001	GSVIVT00019672001	GSVIVT00019672001	GSVIVT00021665001
	GSVIVT00016671001	GSVIVT00037200001	GSVIVT00019672001	GSVIVT00016671001	GSVIVT00037200001	GSVIVT00016671001	GSVIVT00016671001	GSVIVT00016671001	GSVIVT00016671001	GSVIVT00016671001	GSVIVT00016671001	GSVIVT00016671001	GSVIVT00009717001
	GSVIVT00024115001	GSVIVT00021665001	GSVIVT00016671001	GSVIVT00021665001	GSVIVT00019672001	GSVIVT00021665001	GSVIVT00021665001	GSVIVT00021665001	GSVIVT00021665001	GSVIVT00021665001	GSVIVT00021665001	GSVIVT00021665001
	GSVIVT00017241001	GSVIVT00019672001	GSVIVT00021665001	GSVIVT00009717001	GSVIVT00035023001	GSVIVT00009717001	GSVIVT00009717001	GSVIVT00009717001	GSVIVT00009717001	GSVIVT00009717001	GSVIVT00009717001	GSVIVT00009717001
	GSVIVT00013290001	GSVIVT00016671001	GSVIVT00009717001		GSVIVT00021665001
	GSVIVT00035963001	GSVIVT00014362001	GSVIVT00029076001		GSVIVT00009717001
	GSVIVT00037200001	GSVIVT00035963001
	GSVIVT00016723001	GSVIVT00036627001
	GSVIVT00009717001	GSVIVT00009717001
	GSVIVT00002220001	GSVIVT00033129001
	GSVIVT00033622001
	GSVIVT00016579001
	GSVIVT00027957001
	GSVIVT00013939001
	GSVIVT00030328001
	GSVIVT00021665001
	GSVIVT00014362001
	GSVIVT00036627001

## Sheet: Biological process - Gene list2
GO accession	GO:0034641	GO:0009266	GO:0010035	GO:0044271	GO:0006091	GO:0006979	GO:0009416	GO:0006950
Description	Cellular nitrogen compound metabolic process	Response to temperature stimulus	Response to inorganic substance	Cellular nitrogen compound biosynthetic process	Generation of precursor metabolites and energy	Response to oxidative stress	Response to light stimulus	Response to stress
FDR-test p-value	0.00041	0.047	0.017	0.055	0.065	0.4	0.72	0.35
Genoscope 8x identifiers	GSVIVT00017241001	GSVIVT00033622001	GSVIVT00019283001	GSVIVT00019881001	GSVIVT00033622001	GSVIVT00019283001	GSVIVT00034385001	GSVIVT00019283001
	GSVIVT00019881001	GSVIVT00017271001	GSVIVT00018481001	GSVIVT00021002001	GSVIVT00013290001	GSVIVT00035963001	GSVIVT00024270001	GSVIVT00021159001
	GSVIVT00031018001	GSVIVT00024270001	GSVIVT00016585001	GSVIVT00033614001	GSVIVT00035963001	GSVIVT00027957001	GSVIVT00018481001	GSVIVT00012382001
	GSVIVT00016723001	GSVIVT00030328001	GSVIVT00021505001	GSVIVT00031018001	GSVIVT00018790001	GSVIVT00013939001	GSVIVT00018790001	GSVIVT00022619001
	GSVIVT00016579001	GSVIVT00018481001	GSVIVT00021159001	GSVIVT00016579001	GSVIVT00015393001	GSVIVT00022619001	GSVIVT00015393001	GSVIVT00016671001
	GSVIVT00035963001	GSVIVT00009034001	GSVIVT00004280001	GSVIVT00019672001	GSVIVT00033621001	GSVIVT00018481001	GSVIVT00021159001	GSVIVT00014929001
	GSVIVT00021002001	GSVIVT00021505001	GSVIVT00000527001	GSVIVT00016723001	GSVIVT00019672001	GSVIVT00015269001	GSVIVT00019672001	GSVIVT00015196001
	GSVIVT00037200001	GSVIVT00021159001	GSVIVT00009717001	GSVIVT00015950001	GSVIVT00009514001	GSVIVT00009717001	GSVIVT00027767001	GSVIVT00029095001
	GSVIVT00013939001	GSVIVT00004280001		GSVIVT00012169001	GSVIVT00021665001		GSVIVT00031383001	GSVIVT00010117001
	GSVIVT00019672001	GSVIVT00016723001		GSVIVT00015196001	GSVIVT00009717001			GSVIVT00034644001
	GSVIVT00016671001	GSVIVT00027957001						GSVIVT00024270001
	GSVIVT00021665001	GSVIVT00036381001						GSVIVT00026656001
	GSVIVT00033614001	GSVIVT00009717001						GSVIVT00035963001
	GSVIVT00015950001							GSVIVT00024313001
	GSVIVT00012169001							GSVIVT00016723001
	GSVIVT00015196001							GSVIVT00015269001
	GSVIVT00002220001							GSVIVT00027767001
								GSVIVT00033622001
								GSVIVT00017271001
								GSVIVT00017926001
								GSVIVT00016585001
								GSVIVT00014875001
								GSVIVT00021505001
								GSVIVT00027957001
								GSVIVT00013939001
								GSVIVT00034166001
								GSVIVT00009717001
								GSVIVT00036381001
								GSVIVT00031383001
								GSVIVT00030328001
								GSVIVT00009034001
								GSVIVT00002570001
								GSVIVT00004280001
								GSVIVT00018481001
								GSVIVT00015950001
								GSVIVT00027248001
								GSVIVT00011129001

## Sheet: Cellular component - Gene list
GO accession	GO:0044422	GO:0044446	GO:0009536	GO:0009507	GO:0044435	GO:0044434	GO:0031984	GO:0031976	GO:0009534	GO:0005739	GO:0005829
Description	Organelle part	Intracellular organelle part	Plastid	Chloroplast	Plastid part	Chloroplast part	Organelle subcompartment	Plastid thylakoid	Chloroplast thylakoid	Mitochondrion	Cytosol
FDR-test p-value	0.017	0.017	0.044	0.028	0.017	0.017	0.022	0.02	0.017	0.022	0.024
Genoscope 8x identifiers	GSVIVT00009034001	GSVIVT00009034001	GSVIVT00021002001	GSVIVT00021002001	GSVIVT00019881001	GSVIVT00019881001	GSVIVT00019881001	GSVIVT00019881001	GSVIVT00019881001	GSVIVT00019881001	GSVIVT00017241001
	GSVIVT00029265001	GSVIVT00029265001	GSVIVT00018977001	GSVIVT00018977001	GSVIVT00026559001	GSVIVT00026559001	GSVIVT00024270001	GSVIVT00024270001	GSVIVT00024270001	GSVIVT00033622001	GSVIVT00029411001
	GSVIVT00033129001	GSVIVT00033129001	GSVIVT00019283001	GSVIVT00019283001	GSVIVT00024270001	GSVIVT00024270001	GSVIVT00018790001	GSVIVT00018790001	GSVIVT00018790001	GSVIVT00017271001	GSVIVT00013290001
	GSVIVT00019283001	GSVIVT00019283001	GSVIVT00018790001	GSVIVT00018790001	GSVIVT00035963001	GSVIVT00035963001	GSVIVT00009034001	GSVIVT00009034001	GSVIVT00009034001	GSVIVT00024496001	GSVIVT00036627001
	GSVIVT00018790001	GSVIVT00018790001	GSVIVT00021159001	GSVIVT00021159001	GSVIVT00018790001	GSVIVT00018790001	GSVIVT00001455001	GSVIVT00001455001	GSVIVT00001455001	GSVIVT00019283001	GSVIVT00031018001
	GSVIVT00009514001	GSVIVT00009514001	GSVIVT00013208001	GSVIVT00012382001	GSVIVT00009034001	GSVIVT00009034001	GSVIVT00012382001	GSVIVT00012382001	GSVIVT00012382001	GSVIVT00035963001	GSVIVT00027466001
	GSVIVT00021159001	GSVIVT00021159001	GSVIVT00016671001	GSVIVT00016671001	GSVIVT00001455001	GSVIVT00001455001	GSVIVT00021997001	GSVIVT00021997001	GSVIVT00021997001	GSVIVT00001455001	GSVIVT00018481001
	GSVIVT00034120001	GSVIVT00034120001	GSVIVT00015196001	GSVIVT00015196001	GSVIVT00021159001	GSVIVT00021159001	GSVIVT00017365001	GSVIVT00017365001	GSVIVT00017365001	GSVIVT00021159001	GSVIVT00002570001
	GSVIVT00012382001	GSVIVT00012382001	GSVIVT00010471001	GSVIVT00010471001	GSVIVT00012382001	GSVIVT00012382001	GSVIVT00015393001	GSVIVT00015393001	GSVIVT00015393001	GSVIVT00033621001	GSVIVT00033621001
	GSVIVT00019672001	GSVIVT00019672001	GSVIVT00024270001	GSVIVT00024270001	GSVIVT00021997001	GSVIVT00021997001				GSVIVT00022619001	GSVIVT00019283001
	GSVIVT00025575001	GSVIVT00025575001	GSVIVT00035963001	GSVIVT00035963001	GSVIVT00017365001	GSVIVT00017365001				GSVIVT00027957001	GSVIVT00000396001
	GSVIVT00010471001	GSVIVT00010471001	GSVIVT00015393001	GSVIVT00015393001	GSVIVT00010471001	GSVIVT00010471001				GSVIVT00009717001	GSVIVT00036802001
	GSVIVT00024270001	GSVIVT00024270001	GSVIVT00016723001	GSVIVT00016723001	GSVIVT00015393001	GSVIVT00015393001				GSVIVT00019672001	GSVIVT00025575001
	GSVIVT00027466001	GSVIVT00027466001	GSVIVT00017365001	GSVIVT00017365001						GSVIVT00009514001	GSVIVT00016723001
	GSVIVT00035963001	GSVIVT00035963001	GSVIVT00028814001	GSVIVT00012169001						GSVIVT00016723001	GSVIVT00037468001
	GSVIVT00024313001	GSVIVT00024313001	GSVIVT00019881001	GSVIVT00019881001						GSVIVT00021665001	GSVIVT00016084001
	GSVIVT00015393001	GSVIVT00015393001	GSVIVT00026559001	GSVIVT00026559001						GSVIVT00033614001	GSVIVT00013357001
	GSVIVT00037200001	GSVIVT00037200001	GSVIVT00001455001	GSVIVT00001455001						GSVIVT00028814001	GSVIVT00009717001
	GSVIVT00021665001	GSVIVT00021665001	GSVIVT00027957001	GSVIVT00027957001						GSVIVT00014410001	GSVIVT00029076001
	GSVIVT00016084001	GSVIVT00016084001	GSVIVT00012169001	GSVIVT00009034001						GSVIVT00026559001
	GSVIVT00017365001	GSVIVT00017365001	GSVIVT00009034001	GSVIVT00013208001						GSVIVT00031383001
	GSVIVT00028814001	GSVIVT00028814001	GSVIVT00012382001	GSVIVT00021997001
	GSVIVT00010656001	GSVIVT00010656001	GSVIVT00021997001	GSVIVT00018481001
	GSVIVT00009717001	GSVIVT00009717001	GSVIVT00018481001
	GSVIVT00019881001	GSVIVT00019881001
	GSVIVT00033622001	GSVIVT00033622001
	GSVIVT00026559001	GSVIVT00026559001
	GSVIVT00035737001	GSVIVT00035737001
	GSVIVT00001455001	GSVIVT00001455001
	GSVIVT00000334001	GSVIVT00000334001
	GSVIVT00021505001	GSVIVT00021505001
	GSVIVT00024541001	GSVIVT00024541001
	GSVIVT00019846001	GSVIVT00019846001
	GSVIVT00022619001	GSVIVT00022619001
	GSVIVT00030328001	GSVIVT00030328001
	GSVIVT00002226001	GSVIVT00002226001
	GSVIVT00002163001	GSVIVT00002163001
	GSVIVT00002570001	GSVIVT00002570001
	GSVIVT00000396001	GSVIVT00000396001
	GSVIVT00021997001	GSVIVT00021997001
	GSVIVT00014362001	GSVIVT00014362001
	GSVIVT00036802001	GSVIVT00036802001
	GSVIVT00027248001	GSVIVT00027248001
